# Supplementary material for: Integration of metabolomics and network pharmacology to reveal the protective mechanism underlying Qibai Pingfei capsule on chronic obstructive pulmonary disease
Source: Front Pharmacol. 2023 Oct 18;14:1258138. doi: 10.3389/fphar.2023.1258138 (PMC10618342; doi:10.3389/fphar.2023.1258138)
Supplement: Supplementary file 1 [file DataSheet1.ZIP]

Archive with 5 entries (5 files):
- Supplementary Material 1.docx
- Supplementary Material 2.xlsx
- Supplementary Material 4.zip
- Supplementary Material 5.zip
- Modified—Supplementary Material 3.docx
