# Supplementary material for: Integration of metabolomics and network pharmacology to reveal the protective mechanism underlying Qibai Pingfei capsule on chronic obstructive pulmonary disease
Source: Front Pharmacol. 2023 Oct 18;14:1258138. doi: 10.3389/fphar.2023.1258138 (PMC10618342; doi:10.3389/fphar.2023.1258138)
Supplement: Supplementary file 1 [file DataSheet1.ZIP › Supplementary Material 2.xlsx]

## Sheet: diff
id	logFC	AveExpr	t	P.Value	adj.P.Val	Sig
LOC645351	1.01606	3.66505	-8.12484	1.42819e-13	3.22815e-09	Down
VEZT	-0.593808	6.71501	-7.74706	1.22989e-12	1.38996e-08	Down
LOC649214	-1.45678	3.80175	-7.40064	8.5378e-12	4.84809e-08	Down
ZNF143	0.530069	8.27228	7.39976	8.57954e-12	4.84809e-08	Up
LOC643550	-0.912896	3.72036	-7.35435	1.10289e-11	4.98572e-08	Down
LOC100129499	-0.859411	3.5136	-7.17805	2.90479e-11	1.09428e-07	Down
HTR2B	1.65481	5.97181	7.05035	5.81879e-11	1.87889e-07	Up
KRT18P28	-1.2679	5.03752	-6.9345	1.08725e-10	3.0719e-07	Down
FCGR3A	0.658784	4.9754	-6.88494	1.41848e-10	3.56243e-07	Down
KRT18P13	-0.606591	5.93463	-6.79302	2.31705e-10	5.16751e-07	Down
LOC643896	0.945827	3.42007	-6.76947	2.62613e-10	5.16751e-07	Down
LOC100133770	-0.708681	3.37688	-6.76112	2.74511e-10	5.16751e-07	Down
LOC440563	-1.04058	4.03039	-6.74615	2.97207e-10	5.16751e-07	Down
CBWD1	-0.799469	3.97001	-6.71181	3.5649e-10	5.75553e-07	Down
CENTD1	-1.17997	3.73596	-6.60948	6.11188e-10	9.20979e-07	Down
LOC643431	-1.64047	4.54994	-6.49468	1.11335e-09	1.57282e-06	Down
LOC642585	-1.07747	4.71253	-6.36266	2.20389e-09	2.93027e-06	Down
LOC388122	-0.614089	3.61314	-6.29673	3.0908e-09	3.57167e-06	Down
TMEM65	-1.17297	4.04631	-6.29348	3.14259e-09	3.57167e-06	Down
LOC400750	-1.15664	4.22558	-6.29238	3.16035e-09	3.57167e-06	Down
LOC347364	-0.472695	2.95191	-6.28102	3.34923e-09	3.60489e-06	Down
CCDC82	-1.03687	3.44975	-6.2509	3.90544e-09	4.01249e-06	Down
LOC391670	-1.03707	4.15746	-6.22451	4.46681e-09	4.38971e-06	Down
KRT18P17	-1.75549	4.70102	-6.18504	5.45728e-09	5.13962e-06	Down
LOC653324	-1.18264	3.9658	-6.17005	5.88758e-09	5.32308e-06	Down
LOC653539	-0.678357	3.45995	-6.15407	6.38265e-09	5.4542e-06	Down
PARP16	0.699269	6.03834	6.15	6.51521e-09	5.4542e-06	Up
SRPX2	1.02557	7.72097	6.11108	7.92755e-09	6.39952e-06	Up
LOC648863	-1.11787	4.20677	-6.08383	9.09096e-09	6.85182e-06	Down
LOC648057	-1.12853	4.1557	-6.07905	9.31148e-09	6.85182e-06	Down
PDCD2L	0.751355	7.05242	6.07722	9.39726e-09	6.85182e-06	Up
BHLHE22	1.14379	8.20372	6.05871	1.03108e-08	7.283e-06	Up
C6orf62	-0.685767	7.59391	-6.03777	1.14498e-08	7.84239e-06	Down
LOC391359	-2.08141	5.32386	-6.03076	1.18575e-08	7.88278e-06	Down
LOC442181	-0.519132	3.06757	-6.00552	1.34484e-08	8.51774e-06	Down
C9orf164	0.898177	4.66159	6.0029	1.36252e-08	8.51774e-06	Up
LOC149501	-1.34815	7.46905	-5.99827	1.39431e-08	8.51774e-06	Down
CYCSL1	-0.745594	8.78602	-5.97955	1.53042e-08	9.10315e-06	Down
SDAD1	0.281276	10.8552	5.96005	1.68601e-08	9.77151e-06	Up
LOC100132086	-1.14831	4.53437	-5.94596	1.80793e-08	1.01038e-05	Down
TOP1P1	-1.21464	4.03513	-5.94321	1.83274e-08	1.01038e-05	Down
KRT8P9	-1.25528	5.13946	-5.9093	2.1673e-08	1.15847e-05	Down
NDUFA5	-1.41894	5.18296	-5.90547	2.20868e-08	1.15847e-05	Down
LOC100130289	-1.65126	4.86221	-5.90125	2.25513e-08	1.15847e-05	Down
CARD16	-1.09345	6.09162	-5.87871	2.52e-08	1.26577e-05	Down
LOC652291	-0.794572	3.69698	-5.87342	2.58651e-08	1.27093e-05	Down
LOC645312	-0.568704	3.18337	-5.85903	2.77609e-08	1.33506e-05	Down
ZNF828	0.432904	9.34101	5.85185	2.87565e-08	1.35413e-05	Up
SNHG8	-0.628439	5.33998	-5.81371	3.46649e-08	1.59904e-05	Down
LIMS1	-0.603902	6.3256	-5.80014	3.70416e-08	1.66635e-05	Down
LOC345645	-0.833452	5.79888	-5.79567	3.78591e-08	1.66635e-05	Down
LY75	-1.35817	4.15459	-5.7931	3.83357e-08	1.66635e-05	Down
JTB	0.244428	12.6854	5.77876	4.11139e-08	1.7519e-05	Up
LOC100131452	-1.29861	4.84542	-5.77509	4.18539e-08	1.7519e-05	Down
SV2B	0.799579	6.0107	5.76832	4.32566e-08	1.77769e-05	Up
FLRT3	-0.620369	7.3008	-5.75717	4.56686e-08	1.82427e-05	Down
LOC442727	-1.40244	8.13587	-5.75566	4.60043e-08	1.82427e-05	Down
LOC729255	-1.41251	7.59953	-5.73825	5.00634e-08	1.88797e-05	Down
LOC652675	-1.18895	5.31298	-5.73271	5.14273e-08	1.88797e-05	Down
GEMIN5	0.725803	6.37986	5.73132	5.17748e-08	1.88797e-05	Up
XRCC4	-0.74531	3.22544	-5.73047	5.19903e-08	1.88797e-05	Down
HNRPDL	-0.502199	9.04297	-5.72639	5.30292e-08	1.88797e-05	Down
LOC100134053	-1.27633	7.95461	-5.72403	5.36385e-08	1.88797e-05	Down
SLC46A3	0.554943	9.52489	5.72166	5.4257e-08	1.88797e-05	Up
LOC727848	-1.08841	4.7018	-5.72152	5.4293e-08	1.88797e-05	Down
LOC642909	-1.60703	8.04996	-5.71073	5.72063e-08	1.95248e-05	Down
LOC391532	-1.03224	8.13343	-5.70832	5.78755e-08	1.95248e-05	Down
LOC651919	-1.70539	4.77867	-5.69766	6.0939e-08	1.99671e-05	Down
TEX2	0.29516	10.5817	5.69595	6.14447e-08	1.99671e-05	Up
LOC644667	-0.751588	3.37054	-5.69225	6.25517e-08	1.99671e-05	Down
C14orf125	-1.57996	4.87387	-5.69169	6.27203e-08	1.99671e-05	Down
FLJ32810	-0.853607	4.081	-5.68691	6.41834e-08	2.01491e-05	Down
LOC642741	0.257569	13.7484	5.6773	6.72295e-08	2.08163e-05	Up
FEM1B	0.854795	5.96253	5.6672	7.05834e-08	2.13335e-05	Up
HSD17B14	0.81907	7.24607	5.6666	7.07876e-08	2.13335e-05	Up
CHN2	0.60843	7.96105	5.65831	7.36691e-08	2.17269e-05	Up
LOC643863	0.287364	13.8524	5.65666	7.42573e-08	2.17269e-05	Up
LOC731432	-1.02399	3.73555	-5.65466	7.49768e-08	2.17269e-05	Down
COX10	0.354472	8.61688	5.64486	7.85922e-08	2.23266e-05	Up
RAD50	0.328198	7.89423	5.64134	7.99346e-08	2.23266e-05	Up
LOC388955	-0.674442	3.55468	-5.64114	8.00094e-08	2.23266e-05	Down
CXCL12	0.786666	9.4477	5.63482	8.24768e-08	2.26773e-05	Up
C1orf9	-0.683688	3.78151	-5.63051	8.41985e-08	2.26773e-05	Down
LOC653082	-1.22916	4.82558	-5.63032	8.4276e-08	2.26773e-05	Down
LOC440525	-1.18637	4.56072	-5.62524	8.6355e-08	2.29633e-05	Down
GORASP2	0.318639	9.87204	5.62031	8.8421e-08	2.32393e-05	Up
PPP3CB	0.343749	10.4968	5.61241	9.18313e-08	2.36527e-05	Up
LOC441442	-0.725881	3.33883	-5.61183	9.20867e-08	2.36527e-05	Down
LOC286016	-0.636021	7.96457	-5.60446	9.53923e-08	2.42264e-05	Down
ZNF14	-0.454271	10.1111	-5.5911	1.01683e-07	2.55054e-05	Down
LOC643882	-1.33402	7.39089	-5.58794	1.03228e-07	2.55054e-05	Down
LOC100127975	-0.957031	9.81381	-5.58676	1.03814e-07	2.55054e-05	Down
UBASH3B	-1.24292	4.81358	-5.57933	1.07561e-07	2.58809e-05	Down
LOC646956	-0.670388	5.35873	-5.57919	1.07632e-07	2.58809e-05	Down
RAPGEF6	0.463364	9.26649	5.57183	1.11479e-07	2.63839e-05	Up
POLR3G	0.310864	3.81362	5.57074	1.12058e-07	2.63839e-05	Up
GTF2H2	-1.36282	3.83956	-5.56564	1.14819e-07	2.64225e-05	Down
C1D	-1.27708	4.52522	-5.56393	1.15755e-07	2.64225e-05	Down
CIT	-0.786526	2.86466	-5.562	1.16822e-07	2.64225e-05	Down
DPYS	1.50987	5.31499	5.56187	1.16898e-07	2.64225e-05	Up
FRZB	0.751343	10.2779	5.55002	1.23676e-07	2.76778e-05	Up
LOC645086	-0.810271	4.0222	-5.54715	1.25377e-07	2.77834e-05	Down
MLLT10	0.261189	6.88854	5.54324	1.27733e-07	2.80307e-05	Up
LOC728791	-1.28332	7.03206	-5.53007	1.35978e-07	2.9553e-05	Down
LOC650759	-0.934425	4.1031	-5.52693	1.38013e-07	2.97097e-05	Down
WDR21A	0.487334	6.7765	5.52065	1.4219e-07	3.03199e-05	Up
RPP25	0.704797	6.8756	5.51843	1.4369e-07	3.03392e-05	Up
SLC26A2	-0.91508	7.01247	-5.51657	1.44965e-07	3.03392e-05	Down
GGNBP2	0.249443	10.1882	5.51406	1.467e-07	3.03656e-05	Up
ZNF101	0.816707	5.51404	5.51103	1.48818e-07	3.03656e-05	Up
LOC729687	-1.69564	5.73985	-5.5106	1.49121e-07	3.03656e-05	Down
FLJ40722	-0.527318	6.55833	-5.50182	1.55455e-07	3.12884e-05	Down
SNORD87	-1.22742	4.20656	-5.50051	1.56421e-07	3.12884e-05	Down
LOC728602	-1.00227	5.20899	-5.49387	1.61403e-07	3.18902e-05	Down
SLC12A2	-1.20595	7.85911	-5.49117	1.63477e-07	3.18902e-05	Down
LOC647958	-0.61367	3.36208	-5.49093	1.63662e-07	3.18902e-05	Down
LOC100134794	-0.393403	3.02607	-5.48774	1.66153e-07	3.20987e-05	Down
FAM54B	0.338118	7.62654	5.47976	1.72529e-07	3.3048e-05	Up
LOC731605	-1.72666	4.61247	-5.47395	1.77328e-07	3.36818e-05	Down
HSPCAL3	-1.25283	4.44265	-5.4639	1.85927e-07	3.49018e-05	Down
LOC649260	-1.03971	4.41901	-5.46286	1.86839e-07	3.49018e-05	Down
SAP130	0.418407	8.34835	5.45487	1.94001e-07	3.59239e-05	Up
ZNF669	-0.4884	7.43137	-5.45325	1.95489e-07	3.59239e-05	Down
NCRNA00092	-0.658385	7.20104	-5.44718	2.01153e-07	3.63057e-05	Down
LOC642443	-1.40354	4.45286	-5.44662	2.01676e-07	3.63057e-05	Down
ATP1B2	0.921775	5.31979	5.44588	2.02385e-07	3.63057e-05	Up
LOC440704	-1.04063	10.4622	-5.44112	2.06959e-07	3.68338e-05	Down
HSP90AB4P	-1.13821	3.87782	-5.43613	2.1187e-07	3.70812e-05	Down
LOC641992	-1.76089	5.65111	-5.43607	2.11935e-07	3.70812e-05	Down
SNX14	-0.826757	6.21135	-5.43376	2.14244e-07	3.70812e-05	Down
CTAGE6	-0.927333	5.06365	-5.43265	2.15363e-07	3.70812e-05	Down
AP1S3	-0.840429	3.43126	-5.43148	2.16551e-07	3.70812e-05	Down
MRPS6	0.273704	12.0291	5.4281	2.20004e-07	3.7389e-05	Up
RTN4IP1	0.318876	7.52494	5.4225	2.25869e-07	3.80994e-05	Up
LOC728903	-0.974252	11.457	-5.42067	2.27815e-07	3.81226e-05	Down
PRO1853	-0.936517	8.25359	-5.41755	2.31164e-07	3.81226e-05	Down
LOC100129067	-1.29814	4.46738	-5.41615	2.32692e-07	3.81226e-05	Down
PTPLAD2	-1.00289	10.2308	-5.41343	2.35675e-07	3.81226e-05	Down
PTDSS1	0.38026	10.1511	5.41322	2.35908e-07	3.81226e-05	Up
FAM73A	-0.943579	7.3718	-5.4124	2.36811e-07	3.81226e-05	Down
DAP3	0.275709	10.1698	5.41135	2.37983e-07	3.81226e-05	Up
LOC648852	-1.1214	9.7155	-5.4069	2.42991e-07	3.81226e-05	Down
LOC442064	-1.00511	4.45549	-5.40641	2.4355e-07	3.81226e-05	Down
CCT6P1	-0.854242	6.88679	-5.40546	2.44627e-07	3.81226e-05	Down
PTGR2	-0.741977	6.30336	-5.40428	2.45982e-07	3.81226e-05	Down
DACH1	-0.71866	5.63634	-5.40286	2.4763e-07	3.81226e-05	Down
FAM44A	-1.01584	3.77686	-5.4026	2.47933e-07	3.81226e-05	Down
PEX3	-1.11097	3.63477	-5.39398	2.5813e-07	3.92987e-05	Down
LOC100129502	-1.16258	9.80165	-5.39321	2.59058e-07	3.92987e-05	Down
FAM172A	0.36165	8.09941	5.38791	2.65554e-07	4.00155e-05	Up
SH3PXD2B	1.0353	7.23806	5.38628	2.67577e-07	4.00532e-05	Up
LOC100129975	-1.12391	4.71353	-5.38347	2.71117e-07	4.03162e-05	Down
LOC654074	-1.44664	5.15567	-5.37658	2.79968e-07	4.13602e-05	Down
LOC100132585	-1.08406	11.1104	-5.37257	2.85253e-07	4.18427e-05	Down
AIFM2	0.631584	4.7665	5.37131	2.86936e-07	4.18427e-05	Up
LOC100129211	-1.01983	10.9634	-5.36788	2.91565e-07	4.22451e-05	Down
LOC100132773	-0.758361	4.24629	-5.36267	2.98721e-07	4.30063e-05	Down
UGP2	-0.557047	7.39822	-5.36059	3.01628e-07	4.31499e-05	Down
MRPS27	0.271691	9.36299	5.35545	3.08931e-07	4.38144e-05	Up
IFP38	-1.12192	9.22785	-5.3546	3.1015e-07	4.38144e-05	Down
LOC389765	-1.26592	9.58111	-5.35022	3.16535e-07	4.44387e-05	Down
SNRPE	-0.778567	3.44162	-5.34393	3.25927e-07	4.52053e-05	Down
C12orf8	-0.527504	3.00692	-5.3436	3.26431e-07	4.52053e-05	Down
SLC1A3	1.07269	8.99747	5.34257	3.27995e-07	4.52053e-05	Up
LOC647086	-0.694322	3.9485	-5.33821	3.34705e-07	4.58505e-05	Down
LOC100128291	-1.63327	5.22411	-5.33148	3.45336e-07	4.68507e-05	Down
C1orf27	-0.993879	4.04004	-5.33097	3.46151e-07	4.68507e-05	Down
LOC729020	-0.612099	3.98206	-5.32673	3.53017e-07	4.74955e-05	Down
LOC100130276	-1.23949	7.77456	-5.32436	3.56914e-07	4.77357e-05	Down
CREM	-1.00879	3.4981	-5.322	3.60856e-07	4.79789e-05	Down
PALB2	0.643003	6.0825	5.31734	3.68717e-07	4.84905e-05	Up
LOC100132724	-0.802398	3.39254	-5.31718	3.68994e-07	4.84905e-05	Down
LOC649917	-1.23075	6.63925	-5.31388	3.74678e-07	4.89528e-05	Down
LOC100128098	-1.15799	10.9543	-5.30988	3.81682e-07	4.91139e-05	Down
CPEB3	-0.489235	6.29253	-5.30921	3.8286e-07	4.91139e-05	Down
APOE	0.882286	12.2206	5.30716	3.86519e-07	4.91139e-05	Up
USP49	-1.21032	10.9148	-5.30384	3.92505e-07	4.91139e-05	Down
LOC399959	0.554701	9.36821	5.30373	3.92704e-07	4.91139e-05	Up
FLJ36131	-1.11848	11.1701	-5.30365	3.92848e-07	4.91139e-05	Down
ATIC	0.320957	10.695	5.30329	3.935e-07	4.91139e-05	Up
LOC653189	-0.650405	3.31003	-5.30041	3.98773e-07	4.91139e-05	Down
NUDT12	-1.04747	3.56176	-5.29873	4.0188e-07	4.91139e-05	Down
HEBP1	0.284128	11.3414	5.29865	4.02024e-07	4.91139e-05	Up
LOC285176	-0.707299	10.249	-5.29804	4.03159e-07	4.91139e-05	Down
TOPORS	-0.799811	6.30918	-5.29643	4.06184e-07	4.91139e-05	Down
RNF214	0.539993	6.51311	5.29464	4.09554e-07	4.91139e-05	Up
LOC92249	0.285801	8.71442	5.29449	4.09839e-07	4.91139e-05	Up
LOC100128525	-1.11862	4.39164	-5.29424	4.10301e-07	4.91139e-05	Down
ABHD13	-0.609733	3.65056	-5.29404	4.10677e-07	4.91139e-05	Down
SCIN	0.943645	6.75723	5.29104	4.16407e-07	4.95371e-05	Up
LOC643287	-1.29593	9.21972	-5.28938	4.19619e-07	4.96578e-05	Down
NHLRC2	0.58677	6.25707	5.28764	4.23014e-07	4.97824e-05	Up
RPL4	0.309892	12.4978	5.28584	4.26537e-07	4.97824e-05	Up
LOC100133211	-1.87347	5.14213	-5.28546	4.27279e-07	4.97824e-05	Down
LOC387934	-1.68218	8.03392	-5.28388	4.30407e-07	4.98896e-05	Down
SLC25A33	-0.520363	3.10823	-5.27748	4.43312e-07	5.06552e-05	Down
LOC100131718	-1.27438	10.5273	-5.27745	4.43372e-07	5.06552e-05	Down
DUXAP3	-0.439646	8.39244	-5.27727	4.43734e-07	5.06552e-05	Down
PCDHB15	-0.640513	3.35131	-5.27603	4.46285e-07	5.06903e-05	Down
PGBD3	0.567231	5.19991	5.26885	4.61278e-07	5.21313e-05	Up
LOC100130980	0.310364	13.7006	5.26775	4.63635e-07	5.2137e-05	Up
TOP2B	0.328247	11.011	5.26611	4.67147e-07	5.22719e-05	Up
CTCF	0.474831	8.29995	5.26467	4.70258e-07	5.23607e-05	Up
RAP1B	-1.01515	5.88892	-5.25842	4.83974e-07	5.36239e-05	Down
TRAF3IP3	1.06171	6.64139	5.25723	4.8663e-07	5.36551e-05	Up
UBAP2L	0.410914	10.46	5.25602	4.8934e-07	5.3692e-05	Up
TMEM117	0.684238	5.60244	5.24181	5.22349e-07	5.70369e-05	Up
RAG1	-0.481312	3.55225	-5.24025	5.26111e-07	5.71508e-05	Down
SMC5	-0.43386	3.09561	-5.23928	5.28448e-07	5.71508e-05	Down
LOC392288	-0.468105	3.43923	-5.23229	5.45684e-07	5.87338e-05	Down
PSMC6	-0.938792	8.00113	-5.2207	5.75438e-07	6.16427e-05	Down
AMY1A	-0.531762	6.46128	-5.21768	5.8345e-07	6.22062e-05	Down
FAM20C	0.52193	5.2016	5.21631	5.87119e-07	6.23035e-05	Up
FDPS	-0.597101	8.29107	-5.21129	6.0075e-07	6.34521e-05	Down
GSTTP2	-0.58103	5.88213	-5.20966	6.0527e-07	6.34641e-05	Down
GGT5	0.859334	4.5962	5.20866	6.08019e-07	6.34641e-05	Up
C17orf63	0.349641	8.60456	5.20821	6.09287e-07	6.34641e-05	Up
RASGEF1B	-0.798753	3.82537	-5.20705	6.12517e-07	6.34657e-05	Down
ZNF222	-0.680693	4.99755	-5.2062	6.14918e-07	6.34657e-05	Down
C3orf31	0.304577	8.49418	5.19433	6.49174e-07	6.66967e-05	Up
SMARCAL1	0.362639	8.33271	5.1932	6.52522e-07	6.67373e-05	Up
SULT1A1	-0.316019	7.36132	-5.18955	6.63473e-07	6.75517e-05	Down
LOC650638	-0.65042	3.29746	-5.18729	6.7034e-07	6.79448e-05	Down
MAP9	-1.59433	4.62597	-5.18585	6.74776e-07	6.80891e-05	Down
C2orf89	0.819001	5.7867	5.18385	6.80937e-07	6.84054e-05	Up
LOC442153	-1.34618	5.31935	-5.18201	6.8668e-07	6.86771e-05	Down
KIAA1632	0.49866	4.45732	5.18009	6.92723e-07	6.89763e-05	Up
SMN1	-0.704065	4.23546	-5.1777	7.00307e-07	6.94256e-05	Down
LOC730535	-0.758277	3.85976	-5.1735	7.13826e-07	7.01989e-05	Down
FAM122C	-0.357303	3.0883	-5.17292	7.1571e-07	7.01989e-05	Down
LOC100130561	-0.662611	7.36145	-5.17063	7.23205e-07	7.01989e-05	Down
ALDH18A1	0.574883	8.07555	5.17014	7.24838e-07	7.01989e-05	Up
LOC730990	-1.28786	9.44705	-5.16985	7.25785e-07	7.01989e-05	Down
LOC100131786	-1.2497	5.54114	-5.16871	7.2957e-07	7.01989e-05	Down
LOC100129335	-0.499318	3.26824	-5.16862	7.29847e-07	7.01989e-05	Down
BCHE	-1.12441	8.35589	-5.16582	7.39197e-07	7.07761e-05	Down
PPP1R15B	-1.65526	5.14091	-5.16496	7.42111e-07	7.07761e-05	Down
KLK10	-0.497383	4.16201	-5.16274	7.49622e-07	7.11921e-05	Down
CHML	-0.565972	5.20042	-5.16096	7.5573e-07	7.13234e-05	Down
LOC90586	-0.471721	7.73825	-5.16002	7.58973e-07	7.13234e-05	Down
LOC399881	-0.365641	3.21427	-5.15958	7.60472e-07	7.13234e-05	Down
PUM1	0.233343	11.0529	5.15853	7.64134e-07	7.13708e-05	Up
METTL4	0.624825	6.58876	5.15646	7.71332e-07	7.16215e-05	Up
LOC100131989	-1.26634	9.72581	-5.15594	7.73156e-07	7.16215e-05	Down
BET1L	0.467629	6.35297	5.15147	7.89035e-07	7.27941e-05	Up
ASB13	0.531107	6.892	5.14742	8.03672e-07	7.34779e-05	Up
IKBKB	-0.767304	7.02825	-5.14717	8.04581e-07	7.34779e-05	Down
SMARCC1	0.220264	10.382	5.14672	8.06199e-07	7.34779e-05	Up
LOC644937	-1.01572	8.26805	-5.1446	8.1401e-07	7.38919e-05	Down
DNTTIP2	-1.97217	4.87803	-5.13521	8.49401e-07	7.67961e-05	Down
GFI1	0.894844	6.27541	5.13397	8.54185e-07	7.69209e-05	Up
FBXL5	0.420492	8.59583	5.13245	8.6009e-07	7.71453e-05	Up
LOC388692	0.743507	5.25056	5.1271	8.81179e-07	7.81297e-05	Up
TUBA3E	-0.396952	3.00422	-5.12682	8.82288e-07	7.81297e-05	Down
LOC730993	-0.987777	5.89685	-5.12661	8.83142e-07	7.81297e-05	Down
PCDHB9	-0.670969	5.53718	-5.12617	8.84892e-07	7.81297e-05	Down
LOC728953	-0.741791	6.33443	-5.12451	8.91562e-07	7.84124e-05	Down
ZCCHC10	-0.428323	3.39467	-5.12214	9.01177e-07	7.89508e-05	Down
ELOVL7	-1.07714	4.36114	-5.11516	9.30067e-07	8.11672e-05	Down
LOC100131835	-0.924882	6.6207	-5.11233	9.42053e-07	8.1897e-05	Down
CHPF2	0.472809	6.80577	5.10924	9.55285e-07	8.26616e-05	Up
ESM1	-1.44961	6.81689	-5.10858	9.58163e-07	8.26616e-05	Down
LOC644250	-0.941058	10.7376	-5.10248	9.84887e-07	8.46441e-05	Down
POU2AF1	1.32622	5.88148	5.10111	9.91017e-07	8.46803e-05	Up
LOC100132391	-0.876178	12.4217	-5.10071	9.92801e-07	8.46803e-05	Down
ANKRD44	-0.809837	4.92473	-5.09866	1.00202e-06	8.51457e-05	Down
RHBDL2	-0.948257	7.54926	-5.09429	1.02194e-06	8.65129e-05	Down
PPIB	-1.91095	5.69408	-5.09315	1.02721e-06	8.66346e-05	Down
ZNF473	0.420494	6.51248	5.08982	1.04274e-06	8.7617e-05	Up
FRY	-1.72515	5.35988	-5.08657	1.05815e-06	8.82891e-05	Down
C15orf21	-0.343204	3.60728	-5.08648	1.05855e-06	8.82891e-05	Down
DRG1	0.357101	9.75858	5.0848	1.06659e-06	8.84869e-05	Up
LOC729789	0.263392	13.375	5.08435	1.06875e-06	8.84869e-05	Up
LOC730246	0.239086	12.9	5.08247	1.07784e-06	8.86365e-05	Up
ZNF507	0.606995	5.90392	5.08235	1.0784e-06	8.86365e-05	Up
METTL2B	-0.652476	3.36098	-5.07626	1.10839e-06	9.07713e-05	Down
RBM3	-0.380828	6.84405	-5.07297	1.1249e-06	9.17914e-05	Down
LOC100132888	-0.454882	3.32348	-5.0689	1.14568e-06	9.315e-05	Down
KDM3B	0.29786	9.51663	5.06486	1.16663e-06	9.42815e-05	Up
LOC730060	-1.05065	7.28832	-5.06461	1.16793e-06	9.42815e-05	Down
LOC729898	-1.29887	4.17143	-5.0616	1.18383e-06	9.52245e-05	Down
MIR130A	-1.64911	4.9974	-5.05711	1.20794e-06	9.67861e-05	Down
PATE2	-0.921367	8.54758	-5.0564	1.21181e-06	9.67861e-05	Down
TIMP4	1.26132	5.13433	5.05471	1.22099e-06	9.71765e-05	Up
LOC100133939	-1.05535	3.83531	-5.05387	1.22562e-06	9.72021e-05	Down
LOC100132767	-0.703714	5.23163	-5.05162	1.23803e-06	9.78434e-05	Down
FAM168B	0.425758	8.23078	5.05004	1.24686e-06	9.81445e-05	Up
TRIP11	0.273035	8.50695	5.04938	1.25052e-06	9.81445e-05	Up
PLIN5	-0.876153	8.77996	-5.04493	1.27572e-06	9.97752e-05	Down
FBXO5	-0.371752	5.78716	-5.04008	1.30373e-06	0.000101386	Down
CROP	-0.977967	7.3376	-5.03973	1.3058e-06	0.000101386	Down
ADSL	0.322631	10.4899	5.03905	1.30976e-06	0.000101386	Up
PRPS1L1	-0.474482	3.38929	-5.038	1.31594e-06	0.000101453	Down
CCDC125	-0.890297	10.784	-5.03738	1.31961e-06	0.000101453	Down
FLJ22795	-0.986274	7.53759	-5.03438	1.33743e-06	0.000102314	Down
ZNF860	-0.912665	6.85563	-5.03397	1.33986e-06	0.000102314	Down
PPAT	0.417125	7.28354	5.03141	1.35528e-06	0.000102862	Up
EXOSC7	0.377869	9.19774	5.03127	1.35614e-06	0.000102862	Up
PPP4R1L	-0.500917	3.29616	-5.02972	1.3656e-06	0.000103233	Down
PPIL3	-0.334817	5.93447	-5.02304	1.40695e-06	0.000106004	Down
MBD4	-0.771479	11.2636	-5.02145	1.41701e-06	0.000106407	Down
SMAD5	-1.00168	7.84124	-5.0206	1.42235e-06	0.000106455	Down
TMEM55B	0.390139	8.69675	5.01688	1.44623e-06	0.000107885	Up
LOC400304	-1.74982	7.42036	-5.01332	1.46933e-06	0.000108832	Down
TAPT1	-0.659609	8.30479	-5.01196	1.47828e-06	0.000108832	Down
LOC100131349	-1.26583	4.36515	-5.0118	1.47935e-06	0.000108832	Down
SUMO1P3	-0.542339	6.48881	-5.01166	1.48031e-06	0.000108832	Down
LOC100129681	-1.32274	9.92907	-5.01125	1.48301e-06	0.000108832	Down
LOC100128062	-0.798553	11.8205	-5.00996	1.49155e-06	0.000109105	Down
COX4NB	0.510142	7.03207	5.00727	1.50957e-06	0.000110067	Up
C9orf91	0.626732	7.16291	5.00615	1.51711e-06	0.000110261	Up
IRX6	0.834254	7.07373	5.00534	1.5226e-06	0.000110305	Up
C22orf32	0.533293	7.63713	5.00389	1.53246e-06	0.000110665	Up
EFCAB2	-0.99966	3.48546	-5.00264	1.54098e-06	0.000110926	Down
LOC644380	-1.47197	5.55923	-4.99928	1.56424e-06	0.000112243	Down
ATP6V1E2	0.532454	6.51437	4.99679	1.58168e-06	0.000113135	Up
CSRP2BP	0.389456	6.4805	4.99325	1.60677e-06	0.000114363	Up
ZNF74	0.574533	5.57799	4.99295	1.60897e-06	0.000114363	Up
EXOC8	-1.53617	4.67407	-4.99166	1.6182e-06	0.00011464	Down
LOC644094	-0.605555	3.26785	-4.99099	1.62301e-06	0.00011464	Down
LOC647691	-1.22434	5.23066	-4.9895	1.63384e-06	0.000115046	Down
CXorf21	-0.834332	4.08666	-4.98821	1.64323e-06	0.000115296	Down
LOC646841	-0.975179	4.71168	-4.98761	1.64759e-06	0.000115296	Down
BLNK	-0.609197	3.47372	-4.98607	1.65896e-06	0.000115733	Down
LOC100127922	-0.499189	3.60828	-4.98497	1.66709e-06	0.000115942	Down
TYSND1	0.460791	5.8461	4.98396	1.67455e-06	0.000116104	Up
LOC100130154	-1.21941	9.10122	-4.97592	1.73549e-06	0.000119961	Down
NOB1	0.486886	6.45558	4.97403	1.75008e-06	0.000120245	Up
SOCS4	-0.479552	5.68389	-4.97401	1.75024e-06	0.000120245	Down
KIAA1377	-1.13154	4.3415	-4.97273	1.76017e-06	0.000120318	Down
ZNF583	0.312864	7.5237	4.97251	1.76195e-06	0.000120318	Up
TMSL3	-0.74628	12.5224	-4.9701	1.78084e-06	0.000121242	Down
LOC648921	-1.13633	9.89159	-4.96915	1.78838e-06	0.00012139	Down
LOC100130516	-0.803523	11.7666	-4.96476	1.82351e-06	0.000123403	Down
CEP110	0.444419	7.74427	4.96399	1.82975e-06	0.000123442	Up
CYFIP2	0.457496	8.80915	4.96335	1.83501e-06	0.000123442	Up
RAB3GAP2	0.207969	9.912	4.96185	1.84719e-06	0.000123521	Up
SYAP1	-0.981327	8.35379	-4.96163	1.84902e-06	0.000123521	Down
P2RY14	-0.697685	4.67856	-4.9612	1.85256e-06	0.000123521	Down
LOC651198	-0.681496	7.25708	-4.95857	1.87427e-06	0.000124244	Down
LOC730382	-1.33625	6.80564	-4.95855	1.87441e-06	0.000124244	Down
C1orf128	0.255219	10.7092	4.95699	1.88743e-06	0.000124741	Up
CAND2	0.475647	7.58496	4.95453	1.90805e-06	0.000125737	Up
LOC100132425	-1.01609	6.87287	-4.95387	1.91364e-06	0.000125738	Down
RNASEN	-0.350249	6.2101	-4.95004	1.94637e-06	0.000127518	Down
SNORA32	-1.34062	4.78582	-4.94813	1.96289e-06	0.000127737	Down
LOC100130556	-1.54369	4.64179	-4.94793	1.9646e-06	0.000127737	Down
IRAK4	0.643735	6.17172	4.94769	1.96667e-06	0.000127737	Up
LOC282997	0.747965	4.59771	4.94618	1.97992e-06	0.000128147	Up
GPX1	0.479252	8.05019	4.94557	1.98525e-06	0.000128147	Up
LARGE	0.41058	7.83825	4.94475	1.99248e-06	0.000128147	Up
LOC401098	-0.931168	11.1161	-4.94439	1.99565e-06	0.000128147	Down
LOC730291	-1.66283	4.6268	-4.94189	2.0178e-06	0.000128652	Down
GNPDA1	0.389631	10.3669	4.94186	2.01803e-06	0.000128652	Up
HNRPH3	-0.983871	7.40562	-4.94158	2.02059e-06	0.000128652	Down
LOC730313	-0.581754	13.4662	-4.94023	2.03263e-06	0.000128987	Down
PSG9	-1.12953	3.64406	-4.93972	2.03727e-06	0.000128987	Down
THEX1	-1.35921	4.15062	-4.93037	2.12313e-06	0.000133942	Down
HIF1AN	0.363693	7.31009	4.92991	2.12737e-06	0.000133942	Up
SHPRH	0.463503	5.6258	4.92804	2.145e-06	0.000134676	Up
B4GALT6	-0.679814	3.71989	-4.92527	2.1714e-06	0.000135956	Down
LOC729348	-0.753004	4.9684	-4.92437	2.18003e-06	0.000136119	Down
LOC392285	-1.32337	9.83829	-4.92257	2.19746e-06	0.000136612	Down
HS3ST2	1.41333	7.6629	4.9223	2.2e-06	0.000136612	Up
LOC100129094	-0.885547	7.33752	-4.91793	2.24284e-06	0.00013889	Down
HMGB1	-1.48651	7.50403	-4.91637	2.25829e-06	0.000139465	Down
MPHOSPH6	-0.998383	6.94995	-4.91505	2.27144e-06	0.000139895	Down
ZNF738	-0.941656	11.9708	-4.91393	2.2827e-06	0.000140206	Down
PLA2G7	1.23311	9.39882	4.91272	2.29485e-06	0.000140571	Up
SNORD80	-1.26004	4.80951	-4.91059	2.31651e-06	0.000141513	Down
TUBA3D	-1.25746	6.55536	-4.90981	2.32444e-06	0.000141616	Down
U2AF1	-0.915468	7.68863	-4.90564	2.36748e-06	0.00014385	Down
ZNF790	-0.506691	3.2776	-4.9008	2.41841e-06	0.00014655	Down
LOC648822	-1.39728	6.72221	-4.90019	2.42488e-06	0.00014655	Down
PEX11B	0.387821	10.2757	4.89847	2.44334e-06	0.000147272	Up
DDHD1	-0.818941	3.75562	-4.89745	2.45431e-06	0.000147389	Down
PI4K2B	-0.828089	6.77889	-4.89707	2.45833e-06	0.000147389	Down
LOC654350	-0.838128	7.44031	-4.89425	2.48902e-06	0.000148375	Down
DTWD2	-0.431919	7.33423	-4.89397	2.49205e-06	0.000148375	Down
YTHDF1	0.278129	10.1694	4.89375	2.49447e-06	0.000148375	Up
HYLS1	0.493783	6.41222	4.88757	2.56312e-06	0.000151558	Up
SNORD73A	-0.928845	4.49514	-4.88731	2.56605e-06	0.000151558	Down
APOBEC3A	-1.61894	4.45249	-4.88712	2.56809e-06	0.000151558	Down
PSMC2	0.226504	11.3769	4.88596	2.58125e-06	0.000151938	Up
SKP2	0.399221	6.17987	4.88532	2.58856e-06	0.000151953	Up
SETD2	0.301075	10.0443	4.88475	2.59496e-06	0.000151953	Up
FAM175A	-0.809542	11.8137	-4.88359	2.6082e-06	0.000152333	Down
SCYE1	-0.869707	3.5457	-4.88278	2.61745e-06	0.00015248	Down
C4orf43	-1.25368	4.36554	-4.88136	2.63388e-06	0.000153043	Down
LOC100131868	-0.346077	3.23821	-4.87839	2.66837e-06	0.000154649	Down
KLF5	-2.19964	6.69863	-4.87696	2.68513e-06	0.000154712	Down
NUDT21	-0.736298	6.71355	-4.87629	2.69303e-06	0.000154712	Down
TMEM77	0.423463	8.8898	4.87595	2.69702e-06	0.000154712	Up
LOC644496	-0.661314	3.6591	-4.87566	2.70046e-06	0.000154712	Down
LOC641727	-0.747393	6.48334	-4.87511	2.70695e-06	0.000154712	Down
SYNGR1	0.572262	5.2732	4.87477	2.71102e-06	0.000154712	Up
GNAI1	-1.04871	5.8063	-4.87424	2.71737e-06	0.000154712	Down
MAGEE1	0.418349	6.25685	4.87297	2.73248e-06	0.000154866	Up
PGAM4	-0.445178	7.20644	-4.87261	2.73673e-06	0.000154866	Down
POLK	-0.62729	3.25667	-4.87229	2.74062e-06	0.000154866	Down
CYBASC3	0.514083	9.19222	4.87079	2.75862e-06	0.000155494	Up
ANP32A	-1.62774	5.23448	-4.87011	2.76686e-06	0.000155571	Down
TEX10	0.444327	7.71924	4.86875	2.78337e-06	0.000156088	Up
STX17	0.491703	5.19965	4.86793	2.79338e-06	0.000156088	Up
SNX29	0.351099	8.04503	4.86673	2.80811e-06	0.000156088	Up
SLITRK2	-0.878168	3.77596	-4.86655	2.81037e-06	0.000156088	Down
IL17RD	-0.46995	7.14569	-4.86653	2.81059e-06	0.000156088	Down
POTEE	-1.29158	4.86088	-4.86519	2.82713e-06	0.00015631	Down
LOC402116	-1.14581	4.73631	-4.86508	2.82843e-06	0.00015631	Down
ANP32C	-1.40511	5.1464	-4.86451	2.83549e-06	0.000156319	Down
RANGRF	-1.5229	4.58036	-4.86395	2.84246e-06	0.000156321	Down
CREB5	-0.833926	7.35497	-4.8615	2.8731e-06	0.000157453	Down
AATF	0.317361	8.8122	4.86119	2.87696e-06	0.000157453	Up
EDEM3	-0.522907	4.92185	-4.85905	2.90399e-06	0.000158245	Down
LOC641746	-1.3612	4.90604	-4.85894	2.90544e-06	0.000158245	Down
FBXO22	0.498423	6.71076	4.85811	2.91594e-06	0.000158435	Up
TSSC1	0.304373	8.4314	4.85705	2.92949e-06	0.00015879	Up
MYNN	-0.345586	6.00682	-4.85612	2.94144e-06	0.000159056	Down
LOC441550	-1.51595	7.05117	-4.85521	2.95319e-06	0.00015931	Down
LOC728823	-1.05227	9.91854	-4.85381	2.97133e-06	0.000159907	Down
LOC647037	-0.706904	8.1728	-4.85271	2.98559e-06	0.000160293	Down
TMEM176B	0.769218	6.56059	4.84926	3.03088e-06	0.000161598	Up
YPEL5	0.229695	11.5994	4.84866	3.03891e-06	0.000161598	Up
LOC100130353	-0.983238	7.0815	-4.84845	3.0417e-06	0.000161598	Down
ZNF445	-0.330813	2.62007	-4.84826	3.04412e-06	0.000161598	Down
UBFD1	0.61876	5.9847	4.84815	3.04565e-06	0.000161598	Up
ZNF650	0.38412	7.75097	4.84714	3.0591e-06	0.000161931	Up
DDX10	0.239278	8.85475	4.84651	3.06748e-06	0.000161996	Up
LOC391169	-0.963379	7.40698	-4.84413	3.09953e-06	0.000162596	Down
C1orf144	0.274686	9.64367	4.84349	3.10814e-06	0.000162596	Up
YIPF1	0.208231	9.60691	4.84347	3.10844e-06	0.000162596	Up
LOC646786	-0.850258	10.1165	-4.84304	3.11436e-06	0.000162596	Down
TSN	-1.75648	4.84213	-4.843	3.1148e-06	0.000162596	Down
RBBP4	-0.594137	6.77365	-4.84244	3.1224e-06	0.000162617	Down
PLA2G2D	-1.01695	8.39409	-4.83911	3.16813e-06	0.000163968	Down
LOC644037	-1.66935	5.80419	-4.83899	3.16976e-06	0.000163968	Down
LOC730746	-1.76947	5.74553	-4.83897	3.17011e-06	0.000163968	Down
LOC644482	-0.948533	4.51368	-4.83739	3.19189e-06	0.000164718	Down
LOC285407	-0.467233	3.47467	-4.8359	3.21279e-06	0.00016526	Down
FCRL2	0.940189	4.49033	4.83559	3.21702e-06	0.00016526	Up
SUMO1	-2.18804	5.86412	-4.83461	3.23085e-06	0.000165594	Down
DTX1	0.631992	4.39402	4.83365	3.24437e-06	0.000165784	Up
ANKRD26	0.460716	5.49504	4.83331	3.24922e-06	0.000165784	Up
CXCR5	0.737075	3.61327	4.83248	3.26102e-06	0.000165887	Up
LOC347376	-1.40062	8.88574	-4.83213	3.26592e-06	0.000165887	Down
GTF2E1	0.437538	7.78312	4.83138	3.27659e-06	0.000166056	Up
PPIG	-0.983047	7.00598	-4.83008	3.29516e-06	0.000166197	Down
C14orf2	0.437402	8.50855	4.82973	3.30024e-06	0.000166197	Up
TGM2	0.478543	8.77863	4.82965	3.30143e-06	0.000166197	Up
KIAA0408	-0.720938	7.15128	-4.82866	3.31559e-06	0.000166538	Down
LOC652771	-0.927114	3.94099	-4.82761	3.33089e-06	0.000166936	Down
ZNF207	0.225261	10.6875	4.82661	3.34539e-06	0.000167292	Up
MED21	-1.80479	5.27433	-4.82404	3.38293e-06	0.000168795	Down
YRDC	-0.33164	10.7069	-4.82291	3.39972e-06	0.000168926	Down
LOC100133516	-0.854749	10.9629	-4.82285	3.40048e-06	0.000168926	Down
MIA3	0.4303	3.91513	4.82199	3.41331e-06	0.000169191	Up
ZBTB25	0.422793	6.38204	4.82042	3.43664e-06	0.000169975	Up
HCCS	-0.656585	6.99091	-4.81952	3.45015e-06	0.00017027	Down
MPHOSPH9	0.526731	5.98539	4.81808	3.47174e-06	0.000170962	Up
C16orf69	-1.16007	3.91505	-4.81666	3.49328e-06	0.000171649	Down
LOC728855	0.377224	9.31093	4.81479	3.52184e-06	0.00017242	Up
LOC100132444	-0.93907	5.68307	-4.81463	3.52422e-06	0.00017242	Down
TFPI2	-1.40087	4.58193	-4.8136	3.5401e-06	0.000172823	Down
STX7	-0.605141	6.4511	-4.80999	3.5959e-06	0.000174787	Down
FAIM3	0.818862	8.13196	4.8099	3.59739e-06	0.000174787	Up
SETMAR	0.328313	9.53562	4.80951	3.60353e-06	0.000174787	Up
LOC642954	-0.551581	3.32767	-4.80873	3.61569e-06	0.000175001	Down
C4orf16	-1.29878	4.67122	-4.80772	3.63163e-06	0.000175397	Down
MMRN2	-0.824119	4.07113	-4.80633	3.65357e-06	0.00017608	Down
SELT	-0.806095	7.39028	-4.80402	3.69032e-06	0.000177473	Down
SLC25A32	-1.01984	3.54825	-4.80282	3.70967e-06	0.000178025	Down
LOC727914	-0.785609	3.93327	-4.80061	3.74524e-06	0.000179351	Down
C5orf28	-0.861277	8.57836	-4.7968	3.80763e-06	0.000181784	Down
RNF41	0.536547	7.04019	4.79653	3.81213e-06	0.000181784	Up
RAB7L1	0.428839	8.17113	4.79579	3.82436e-06	0.000181983	Up
ARL13B	-0.908989	5.36782	-4.79526	3.83312e-06	0.000182017	Down
TANK	-0.921578	6.41935	-4.79102	3.90418e-06	0.000185002	Down
LOC100130746	-1.19235	5.25148	-4.79025	3.91732e-06	0.000185237	Down
EIF1AD	-1.38709	4.262	-4.78509	4.00576e-06	0.000189023	Down
LOC100128084	-0.672777	13.2265	-4.78422	4.02087e-06	0.000189341	Down
DAPP1	-0.847614	8.75201	-4.78305	4.04124e-06	0.000189826	Down
LOC100131308	-0.445072	3.39501	-4.78266	4.04797e-06	0.000189826	Down
INTS12	0.320305	9.80374	4.78163	4.0662e-06	0.000190287	Up
SEMA3C	-1.78343	7.16098	-4.77534	4.17826e-06	0.000195127	Down
ZNF140	-1.0171	6.77379	-4.77299	4.22084e-06	0.000196709	Down
ZNF597	0.656446	5.88905	4.77231	4.23324e-06	0.000196881	Up
LOC728576	0.203268	13.9193	4.77161	4.246e-06	0.000197068	Up
HELZ	0.31276	8.90833	4.77009	4.27404e-06	0.000197963	Up
SLC16A12	-0.288292	8.70683	-4.76733	4.32528e-06	0.000199927	Down
ANXA2P1	-1.27269	10.4534	-4.76619	4.34662e-06	0.000200503	Down
LOC399965	-0.945986	5.19595	-4.76454	4.37759e-06	0.000201521	Down
LOC728257	-0.497332	3.2297	-4.76299	4.40693e-06	0.000201547	Down
C15orf29	-1.38114	6.48319	-4.76251	4.41618e-06	0.000201547	Down
TMEM138	0.374985	8.6099	4.76243	4.41764e-06	0.000201547	Up
SERPINE2	0.683356	10.1171	4.76192	4.42728e-06	0.000201547	Up
C12orf30	-0.613589	5.81781	-4.76124	4.44045e-06	0.000201547	Down
TMEM187	0.51034	7.61177	4.76086	4.44765e-06	0.000201547	Up
LOC644852	-0.574808	6.74712	-4.76069	4.45093e-06	0.000201547	Down
TRPM7	-0.487783	3.42365	-4.76066	4.45148e-06	0.000201547	Down
POLR3B	0.356872	8.66655	4.75999	4.46428e-06	0.000201547	Up
REXO2	0.21279	11.6383	4.75947	4.47447e-06	0.000201547	Up
LOC652634	-1.09362	4.2248	-4.75937	4.47625e-06	0.000201547	Down
LOC100129034	0.433465	8.79316	4.7559	4.54369e-06	0.000204034	Up
TNNI3K	0.413463	3.31205	4.75521	4.55722e-06	0.000204034	Up
GNB3	0.555965	3.32306	4.75494	4.56263e-06	0.000204034	Up
MFGE8	0.424745	12.3118	4.75469	4.5676e-06	0.000204034	Up
NEK6	0.515892	8.07385	4.7538	4.58507e-06	0.000204123	Up
SMOC2	0.850236	8.77288	4.75367	4.58763e-06	0.000204123	Up
LOC728026	-1.43995	9.65898	-4.7527	4.6068e-06	0.000204413	Down
SLC35B2	0.286129	9.36021	4.75243	4.61225e-06	0.000204413	Up
CCDC104	-0.945377	7.01651	-4.75192	4.62229e-06	0.000204457	Down
POLR2C	0.262222	9.45931	4.74823	4.69632e-06	0.000207076	Up
CTSB	0.490611	11.9318	4.74748	4.71152e-06	0.000207076	Up
ROBO2	-1.00557	5.09716	-4.74689	4.72343e-06	0.000207076	Down
KIAA1279	-0.868336	6.87539	-4.74688	4.72371e-06	0.000207076	Down
RNF213	-0.610147	6.5781	-4.7467	4.72731e-06	0.000207076	Down
LOC646996	-0.70711	10.7246	-4.74617	4.73815e-06	0.000207093	Down
SUMO3	0.248758	12.154	4.74558	4.7503e-06	0.000207093	Up
LOC649571	-0.731116	5.00063	-4.74513	4.75949e-06	0.000207093	Down
MRPL46	0.351951	9.28799	4.74424	4.77758e-06	0.000207093	Up
CASC3	0.452391	9.35866	4.74403	4.78205e-06	0.000207093	Up
JDP2	-0.482447	7.3139	-4.7438	4.78668e-06	0.000207093	Down
SSTR2	-0.926014	9.16557	-4.74355	4.79182e-06	0.000207093	Down
TPRKB	-0.741505	6.52953	-4.7428	4.80741e-06	0.00020737	Down
CCT4	0.429597	6.77901	4.74229	4.81787e-06	0.000207425	Up
KARS	0.265064	8.62686	4.74138	4.83687e-06	0.000207765	Up
LRRCC1	-0.461728	6.10816	-4.74021	4.86118e-06	0.000207765	Down
LOC645979	-1.66533	10.1958	-4.74006	4.86428e-06	0.000207765	Down
ZNF85	-1.01104	3.44556	-4.73979	4.87002e-06	0.000207765	Down
LOC100128460	-1.04081	6.90575	-4.73971	4.87172e-06	0.000207765	Down
LOC441246	0.333427	13.3025	4.73469	4.97787e-06	0.000211892	Up
LGALS3	-1.28547	10.5053	-4.73343	5.00499e-06	0.000212646	Down
LOC641768	-1.46302	10.6784	-4.72978	5.08388e-06	0.000215362	Down
RAB7A	0.2452	12.2531	4.7296	5.08796e-06	0.000215362	Up
LOC126235	-1.03618	4.90792	-4.72894	5.10237e-06	0.000215366	Down
BMF	0.73568	6.01488	4.72842	5.11363e-06	0.000215366	Up
UBE2L3	0.506269	7.16587	4.72829	5.11665e-06	0.000215366	Up
WDR85	0.728001	4.39822	4.72721	5.14025e-06	0.000215606	Up
FLJ38973	-1.54046	4.97753	-4.72716	5.14141e-06	0.000215606	Down
SLAMF6	0.654102	7.02462	4.7259	5.16936e-06	0.000216376	Up
LOC728115	-1.42152	6.5664	-4.72538	5.18092e-06	0.000216459	Down
KTI12	0.332427	8.44481	4.72452	5.20003e-06	0.000216856	Up
HNRPH1	-0.828809	6.58982	-4.72366	5.21922e-06	0.000217097	Down
PPA2	-0.469275	11.3816	-4.7234	5.225e-06	0.000217097	Down
LOC729222	-0.987228	6.98175	-4.72249	5.24544e-06	0.000217546	Down
FLJ34047	-1.14638	5.24142	-4.72206	5.25516e-06	0.00021755	Down
TARP	0.858756	6.4379	4.72069	5.2861e-06	0.000218388	Up
TRMT6	-1.07779	5.3349	-4.72013	5.29889e-06	0.000218388	Down
DYNC1LI1	-1.45767	4.65768	-4.71989	5.30439e-06	0.000218388	Down
EYA3	0.920477	5.85534	4.7191	5.32226e-06	0.000218725	Up
ZNF223	-0.87701	9.69692	-4.71736	5.3622e-06	0.000219967	Down
NLRP8	-0.481259	7.64096	-4.71475	5.42235e-06	0.000222032	Down
ALG13	-0.80693	7.21291	-4.71359	5.44955e-06	0.000222742	Down
LOC441377	-1.43205	10.486	-4.71267	5.4709e-06	0.000223211	Down
LOC652274	-0.393815	2.98946	-4.70906	5.55628e-06	0.000226286	Down
SSR4	0.427429	12.3861	4.70737	5.5964e-06	0.000227403	Up
CTSK	0.910393	10.7855	4.70706	5.60384e-06	0.000227403	Up
WDR44	-0.700489	6.3911	-4.70359	5.68771e-06	0.000230393	Down
RANBP9	-1.16762	4.87767	-4.70037	5.76663e-06	0.000233172	Down
YIPF4	-0.453061	6.23323	-4.69503	5.89982e-06	0.000238131	Down
CLN5	0.30271	9.18579	4.6945	5.91316e-06	0.000238244	Up
DMC1	-0.758845	13.0289	-4.69368	5.93395e-06	0.000238657	Down
LOC642502	-1.32128	5.70861	-4.69312	5.94801e-06	0.000238797	Down
NF1	0.546579	5.23937	4.69224	5.97052e-06	0.000238865	Up
TTC39C	0.495233	6.95213	4.69163	5.98602e-06	0.000238865	Up
LOC650321	-1.71931	5.59786	-4.6915	5.98927e-06	0.000238865	Down
TMEM106A	-0.988879	9.37402	-4.69123	5.99631e-06	0.000238865	Down
ZBTB9	0.387051	8.11304	4.69098	6.00253e-06	0.000238865	Up
ACE	-0.389494	3.59763	-4.68821	6.07404e-06	0.000241286	Down
MPHOSPH10	-0.553516	7.24462	-4.68716	6.10124e-06	0.000241941	Down
FAM76A	-1.46272	4.8557	-4.68357	6.19537e-06	0.000244145	Down
C7orf70	-0.427344	6.58438	-4.68325	6.20403e-06	0.000244145	Down
LOC401703	-0.284959	2.9842	-4.68311	6.20762e-06	0.000244145	Down
CTNNB1	-0.358904	5.64529	-4.68308	6.20848e-06	0.000244145	Down
PDE4DIP	-0.446174	4.07359	-4.68294	6.21222e-06	0.000244145	Down
PMS2L2	-0.865629	4.92403	-4.68258	6.22163e-06	0.000244145	Down
MYADM	-0.881954	11.0597	-4.68148	6.25102e-06	0.000244873	Down
TIA1	-0.5227	8.2927	-4.68011	6.28743e-06	0.000245873	Down
LOC642812	-0.55782	4.04096	-4.67951	6.30366e-06	0.000246082	Down
LOC646609	-0.897114	4.30248	-4.67828	6.33687e-06	0.000246952	Down
LOC728362	-0.817809	3.66411	-4.67644	6.38667e-06	0.000248465	Down
LOC100128337	-1.89544	6.7018	-4.67602	6.39816e-06	0.000248484	Down
RPL18A	0.160958	14.1471	4.67511	6.42299e-06	0.00024902	Up
TM4SF19	1.34794	5.11519	4.67424	6.4469e-06	0.000249249	Up
LOC650898	-0.711955	4.8697	-4.67378	6.45951e-06	0.000249249	Down
LOC100190938	-0.525187	13.6143	-4.67329	6.47278e-06	0.000249249	Down
SFRS3	-0.907959	7.53047	-4.67318	6.476e-06	0.000249249	Down
EIF3L	0.182289	12.8686	4.67289	6.48402e-06	0.000249249	Up
TARSL2	0.517078	5.77724	4.67182	6.51366e-06	0.000249963	Up
LOC727962	-1.92	7.69126	-4.67043	6.55208e-06	0.000251011	Down
IMPDH2	0.296461	10.838	4.66831	6.61153e-06	0.00025286	Up
HMGB1L1	-1.35934	9.05526	-4.66766	6.62982e-06	0.000253131	Down
C3orf50	-0.819829	5.65886	-4.66571	6.68518e-06	0.000254607	Down
BLK	1.28178	4.27863	4.6655	6.691e-06	0.000254607	Up
LOC100134159	-0.664	12.1539	-4.66392	6.73622e-06	0.000255897	Down
MIR330	-0.511186	3.57042	-4.66176	6.79838e-06	0.000257802	Down
RAX2	-1.1632	5.09656	-4.66139	6.80917e-06	0.000257802	Down
LTV1	0.242201	10.0276	4.66068	6.82972e-06	0.000258148	Up
SF3B2	0.314585	10.194	4.6592	6.8726e-06	0.000258924	Up
LOC653115	-1.71262	5.24812	-4.65919	6.87316e-06	0.000258924	Down
THYN1	0.442414	7.79438	4.65735	6.92706e-06	0.00026019	Up
LOC440157	-0.926443	7.65975	-4.65725	6.9298e-06	0.00026019	Down
CLECL1	1.34626	6.28213	4.6561	6.96384e-06	0.000261034	Up
EIF2A	0.245529	10.6359	4.6529	7.05907e-06	0.000264166	Up
NSBP1	-0.451835	7.03992	-4.65167	7.09598e-06	0.000264904	Down
C11orf63	-0.345287	5.30985	-4.65147	7.10224e-06	0.000264904	Down
BCL2	0.315626	7.03104	4.65047	7.13245e-06	0.000265593	Up
LOC644642	-0.849873	7.65578	-4.64769	7.21703e-06	0.0002683	Down
KIAA0460	0.655584	6.59388	4.6467	7.24728e-06	0.000268983	Up
ANXA2P3	-0.79812	5.88251	-4.64599	7.26917e-06	0.000269353	Down
BRD7P2	-0.327709	6.64226	-4.64529	7.29074e-06	0.00026971	Down
FCGR2B	0.798939	7.18113	4.64384	7.33579e-06	0.000270933	Up
LOC100128274	-0.98172	7.40164	-4.6406	7.43729e-06	0.000274107	Down
KEAP1	0.270811	8.58193	4.64032	7.446e-06	0.000274107	Up
LOC100131866	-0.686554	7.53999	-4.63787	7.52378e-06	0.000276109	Down
LOC100133050	-0.455861	3.18954	-4.63737	7.53978e-06	0.000276109	Down
LOC137107	-0.998087	5.32335	-4.63725	7.54342e-06	0.000276109	Down
BLZF1	-0.778326	11.0721	-4.63707	7.54924e-06	0.000276109	Down
LOC727826	-0.809471	8.47023	-4.63631	7.57375e-06	0.000276379	Down
CENPC1	-1.48602	4.9613	-4.63608	7.58108e-06	0.000276379	Down
FTHL11	-1.10207	11.3363	-4.6349	7.61898e-06	0.000277314	Down
CARD6	0.674185	4.77835	4.63322	7.67329e-06	0.000278841	Up
C17orf48	0.553946	7.12861	4.6321	7.70993e-06	0.000279476	Up
LOC729686	-1.39376	7.87195	-4.63193	7.71548e-06	0.000279476	Down
C14orf11	-1.59413	4.85922	-4.62948	7.79583e-06	0.000281934	Down
CCL19	1.40469	8.8011	4.62901	7.81139e-06	0.00028197	Up
LOC644619	0.526627	6.11408	4.6286	7.82478e-06	0.00028197	Up
LIG4	-0.521224	4.37634	-4.62832	7.83423e-06	0.00028197	Down
LOC100133697	-1.22835	6.21672	-4.62758	7.85867e-06	0.0002824	Down
LOC643387	-0.515625	5.69121	-4.62637	7.89909e-06	0.000283124	Down
LOC652541	-0.685076	7.04172	-4.62623	7.90388e-06	0.000283124	Down
LEP	-0.654989	6.49354	-4.62493	7.94723e-06	0.000284226	Down
DENND2D	0.433767	9.00993	4.62167	8.05779e-06	0.000287517	Up
PSIP1	-0.508951	6.44293	-4.62146	8.06467e-06	0.000287517	Down
LOC401622	-1.08316	5.06128	-4.62075	8.08894e-06	0.000287592	Down
ZNF675	-0.531986	3.4262	-4.62066	8.09223e-06	0.000287592	Down
TAF4B	-1.15199	4.09582	-4.61883	8.15493e-06	0.000289365	Down
LOC401076	-0.558299	10.5695	-4.61834	8.17195e-06	0.000289515	Down
EDN1	-0.77455	10.6862	-4.61745	8.2026e-06	0.000289594	Down
LOC728310	-1.05341	4.62708	-4.61678	8.22585e-06	0.000289594	Down
TBC1D15	0.300229	9.99753	4.61661	8.23186e-06	0.000289594	Up
LOC649076	0.204311	14.0322	4.61651	8.23525e-06	0.000289594	Up
LSM5	-0.890962	8.77847	-4.61642	8.23825e-06	0.000289594	Down
ZNRF2	-1.00508	3.84815	-4.61478	8.29554e-06	0.000291156	Down
LOC647121	-0.723498	3.80669	-4.61438	8.30969e-06	0.0002912	Down
GSTM4	0.533468	5.25933	4.61375	8.33189e-06	0.000291202	Up
C8orf45	-0.694402	12.5995	-4.61364	8.33552e-06	0.000291202	Down
SLC25A16	-0.4894	5.49756	-4.61289	8.36192e-06	0.000291271	Down
ERGIC1	-0.452338	7.04988	-4.61286	8.36326e-06	0.000291271	Down
ZIK1	0.520221	5.78755	4.61194	8.39556e-06	0.000291946	Up
ZNF350	0.544603	6.22309	4.61097	8.42992e-06	0.00029269	Up
LYPLA1	-0.820121	6.04238	-4.60659	8.58724e-06	0.000297695	Down
PPP4R2	-0.721395	3.47677	-4.60599	8.60906e-06	0.000297995	Down
TPST1	0.428243	8.64785	4.60525	8.63586e-06	0.00029817	Up
BUB3	-0.523138	7.78161	-4.60495	8.64701e-06	0.00029817	Down
RPN2	-0.793964	9.60709	-4.60411	8.67761e-06	0.00029817	Down
FLJ20125	0.491205	7.03306	4.60411	8.67762e-06	0.00029817	Up
GDPD1	-0.48527	6.51992	-4.60404	8.68008e-06	0.00029817	Down
LOC642076	-1.0308	7.17385	-4.6026	8.7331e-06	0.000299254	Down
LOC644914	-0.600745	10.703	-4.60246	8.73812e-06	0.000299254	Down
LOC643779	-1.02593	5.9765	-4.60159	8.77024e-06	0.0002999	Down
LOC441642	-0.929181	7.31294	-4.60003	8.82801e-06	0.000301419	Down
CALM3	0.308197	12.8246	4.59756	8.92038e-06	0.000304114	Up
CXXC5	0.300599	10.5955	4.59704	8.93989e-06	0.00030432	Up
ZC3H11A	-0.85979	3.91332	-4.59653	8.95914e-06	0.000304516	Down
ADRA2A	0.479233	6.17571	4.59522	9.00878e-06	0.000305744	Up
HOXB7	0.661611	6.91809	4.59441	9.03938e-06	0.000306322	Up
UAP1	-1.0088	9.0509	-4.59058	9.1862e-06	0.000310792	Down
LOC643949	-0.843664	10.0101	-4.58996	9.21048e-06	0.000310792	Down
MGC12760	-0.830327	5.78478	-4.58933	9.23498e-06	0.000310792	Down
PRUNE	0.298775	7.72935	4.58926	9.23752e-06	0.000310792	Up
DDX24	0.349259	10.5551	4.58895	9.24948e-06	0.000310792	Up
EPRS	0.214429	10.6156	4.58884	9.25378e-06	0.000310792	Up
B3GNT5	-1.95733	5.61509	-4.58844	9.2696e-06	0.000310862	Down
FAH	0.445528	7.8394	4.58731	9.31358e-06	0.000311874	Up
LOC389293	-0.785431	8.16166	-4.58425	9.4341e-06	0.000315442	Down
DNAJC24	0.433201	8.05897	4.58368	9.45697e-06	0.00031574	Up
RPS26P10	-1.35543	6.47885	-4.58332	9.47132e-06	0.000315753	Down
NCOR1	0.601507	7.09988	4.5809	9.56813e-06	0.000318163	Up
MLF1	-1.44096	5.51479	-4.58053	9.58286e-06	0.000318163	Down
LOC100131261	-0.861966	10.3244	-4.58045	9.58586e-06	0.000318163	Down
CCAR1	-1.37347	4.91678	-4.57869	9.65729e-06	0.000320064	Down
LOC100132727	-0.739527	11.9886	-4.57809	9.68134e-06	0.000320155	Down
ZNF557	-0.393225	7.3561	-4.57779	9.69391e-06	0.000320155	Down
KIF27	-0.529575	4.12497	-4.57757	9.70253e-06	0.000320155	Down
TAF9	-1.651	5.94216	-4.57709	9.72217e-06	0.000320233	Down
MGC42630	-0.882239	4.80516	-4.57653	9.745e-06	0.000320233	Down
SPCS1	0.27158	12.1481	4.57648	9.7474e-06	0.000320233	Up
LOC341784	-0.651647	5.26101	-4.57558	9.78425e-06	0.000320794	Down
LOC646897	-0.861035	5.85768	-4.57537	9.79285e-06	0.000320794	Down
ZNF486	-0.660798	12.9683	-4.57382	9.8566e-06	0.000322415	Down
NUBPL	-0.773386	10.7874	-4.57248	9.9122e-06	0.000323765	Down
LOC646821	-1.14607	5.6934	-4.57142	9.95647e-06	0.000324048	Down
UTP23	-0.753958	5.89792	-4.57139	9.95761e-06	0.000324048	Down
ZNF79	0.720327	4.73754	4.57116	9.96736e-06	0.000324048	Up
CD19	1.57036	4.99039	4.5709	9.9782e-06	0.000324048	Up
LOC100133398	-0.602264	4.05027	-4.57011	1.00111e-05	0.00032465	Down
CBY1	-0.495408	5.93464	-4.56945	1.00389e-05	0.00032472	Down
PAAF1	0.293714	9.0755	4.56911	1.00532e-05	0.00032472	Up
LOC643424	-0.68791	3.63704	-4.56887	1.00633e-05	0.00032472	Down
DNAJC2	-1.40286	4.38649	-4.56832	1.00865e-05	0.00032472	Down
FIP1L1	0.336966	8.45867	4.56817	1.0093e-05	0.00032472	Up
KRT27	0.848863	5.33362	4.56802	1.00994e-05	0.00032472	Up
TUSC3	-0.798116	6.58101	-4.56684	1.01495e-05	0.000325865	Down
TP53TG1	-1.04776	4.48843	-4.5651	1.02239e-05	0.000327789	Down
CLPX	0.241552	8.52435	4.56424	1.02606e-05	0.000328499	Up
SLC29A3	0.737054	7.45273	4.56382	1.02786e-05	0.00032861	Up
ADI1	-1.98376	6.55502	-4.56324	1.03036e-05	0.000328944	Down
MYO1D	0.394914	8.81168	4.55986	1.04509e-05	0.000333177	Up
ARF6	-0.55072	4.34755	-4.55864	1.05042e-05	0.000334402	Down
LOC400963	0.227866	13.8956	4.5581	1.05282e-05	0.000334696	Up
LOC647673	-0.98245	10.3744	-4.55614	1.0615e-05	0.000336936	Down
LOC100134504	-1.30047	10.0846	-4.55583	1.06285e-05	0.000336936	Down
DDX59	-0.803767	7.10315	-4.55392	1.07138e-05	0.000339166	Down
CSE1L	0.300433	8.8676	4.55347	1.07342e-05	0.000339336	Up
LOC648059	-0.819442	5.97525	-4.55294	1.07577e-05	0.000339603	Down
POLI	-0.822747	3.52024	-4.55163	1.08171e-05	0.000341001	Down
LOC649801	-1.72047	5.3205	-4.55012	1.08856e-05	0.000342683	Down
PDHB	0.226017	11.788	4.54872	1.09496e-05	0.000343967	Up
PTGDS	0.520382	12.2898	4.54856	1.09568e-05	0.000343967	Up
ESF1	-0.423424	3.12078	-4.54822	1.09725e-05	0.000343982	Down
BMS1P5	-0.580477	12.609	-4.5477	1.09962e-05	0.000344152	Down
LOC653702	-1.29705	7.86373	-4.54726	1.10167e-05	0.000344152	Down
LOC643997	-1.1215	8.49499	-4.54684	1.10356e-05	0.000344152	Down
BLVRB	-1.00341	8.35906	-4.54678	1.10388e-05	0.000344152	Down
SLC25A17	0.300288	7.2456	4.54615	1.10678e-05	0.000344581	Up
MGC10997	-0.362424	10.9746	-4.54407	1.11645e-05	0.000347112	Down
TERF1	-0.878349	6.80545	-4.54103	1.1307e-05	0.000350129	Down
UBE1C	-0.988882	6.8973	-4.54094	1.13112e-05	0.000350129	Down
BRE	0.295718	7.24404	4.54094	1.13114e-05	0.000350129	Up
PPP1CB	-0.701734	8.64456	-4.54068	1.13235e-05	0.000350129	Down
ARL6	-1.04713	4.23076	-4.53952	1.13785e-05	0.000350874	Down
HMGN3	-0.918483	5.10711	-4.53927	1.13905e-05	0.000350874	Down
POLR2D	0.493122	7.72198	4.53902	1.14023e-05	0.000350874	Up
ZNF43	-1.01463	4.15674	-4.53887	1.14097e-05	0.000350874	Down
ZNF728	-1.26518	4.13982	-4.53653	1.15217e-05	0.000353837	Down
AGR3	-1.21139	9.45917	-4.53534	1.15786e-05	0.000355104	Down
BCAS2	-0.750172	6.72782	-4.53414	1.1637e-05	0.000356236	Down
MRPL47	-0.89547	6.23967	-4.53393	1.16471e-05	0.000356236	Down
ZFP36L1	-1.19576	11.0538	-4.53124	1.17785e-05	0.000359771	Down
CLK1	-0.761172	9.30665	-4.5306	1.18098e-05	0.000360238	Down
CEP78	0.353893	6.81785	4.52985	1.18469e-05	0.000360883	Up
FBXO32	0.442192	5.82494	4.52882	1.18979e-05	0.000361949	Up
LOC648638	-0.644102	8.51952	-4.52813	1.19321e-05	0.000362348	Down
LOC642567	-1.12104	8.54033	-4.52791	1.19431e-05	0.000362348	Down
DUSP28	0.349005	7.95224	4.52743	1.1967e-05	0.000362588	Up
TMEM133	-1.56767	5.50958	-4.52646	1.20155e-05	0.00036357	Down
VPS33A	0.341928	6.71692	4.52597	1.20403e-05	0.000363833	Up
CARS2	-0.433219	7.25924	-4.52483	1.20972e-05	0.000365065	Down
ATP13A4	-1.02004	6.56872	-4.52227	1.22272e-05	0.000367834	Down
DCTN6	-0.752876	7.7243	-4.52219	1.22313e-05	0.000367834	Down
KLHL28	-0.392115	9.05105	-4.52206	1.22378e-05	0.000367834	Down
MTMR15	0.433734	7.38907	4.52072	1.23065e-05	0.000369377	Up
FLJ45337	-0.895131	5.46588	-4.52042	1.23218e-05	0.000369377	Down
SYF2	-0.277055	8.47347	-4.51901	1.23941e-05	0.000371051	Down
LOC729342	-1.09152	5.63146	-4.51529	1.25875e-05	0.000376344	Down
AMY1C	-0.542593	11.8116	-4.51144	1.27906e-05	0.000381909	Down
AKAP9	-0.911402	4.16866	-4.51053	1.28391e-05	0.000382462	Down
EMP2	-0.446906	3.40764	-4.51046	1.28429e-05	0.000382462	Down
KANK1	0.420687	9.47209	4.51008	1.28633e-05	0.000382564	Up
VDAC2	-0.329301	2.86784	-4.50868	1.29384e-05	0.000384294	Down
MPV17	0.350547	9.61741	4.50812	1.29682e-05	0.000384673	Up
LOC100134412	-0.587378	3.40125	-4.507	1.30288e-05	0.000385964	Down
PLA2G4A	-1.35704	4.56527	-4.50503	1.31359e-05	0.000388628	Down
RANBP6	-0.70576	6.75439	-4.50419	1.31817e-05	0.000389471	Down
LAPTM4A	-0.641135	9.90433	-4.50368	1.32096e-05	0.000389788	Down
MTAP	0.279307	8.41515	4.5013	1.33411e-05	0.000393155	Up
AEBP1	0.550631	11.743	4.49947	1.34425e-05	0.000395626	Up
C6orf182	-0.641373	3.99367	-4.49875	1.3483e-05	0.000396302	Down
LOC644790	-0.741428	10.7296	-4.49752	1.35521e-05	0.000397815	Down
LOC728843	-1.543	8.22353	-4.49583	1.36474e-05	0.000399302	Down
CNTN6	-0.966877	6.20851	-4.49581	1.36485e-05	0.000399302	Down
LOC645157	-1.16824	10.8046	-4.49568	1.36557e-05	0.000399302	Down
FGG	1.57212	9.28224	4.49532	1.36764e-05	0.000399391	Up
MRAP	0.506291	3.29738	4.49392	1.37559e-05	0.000401193	Up
OSBP	0.147739	10.9042	4.49322	1.37956e-05	0.000401833	Up
TSPAN10	1.34405	5.28305	4.49286	1.38165e-05	0.000401922	Up
EDNRB	-0.764514	5.94914	-4.49164	1.38863e-05	0.000403435	Down
LOC440396	-0.38613	3.77933	-4.49116	1.39139e-05	0.000403717	Down
GOLGA8A	-0.784558	6.18645	-4.49035	1.3961e-05	0.000404566	Down
SENP6	-0.657746	6.66201	-4.48979	1.39933e-05	0.00040498	Down
ENSA	-0.418094	7.39153	-4.48628	1.41982e-05	0.000410387	Down
FAM40B	-0.875627	9.23714	-4.48558	1.42393e-05	0.000411049	Down
LOC100129426	-0.597952	4.09496	-4.48243	1.44264e-05	0.000415919	Down
THBS2	0.841776	10.1005	4.48181	1.44636e-05	0.00041646	Up
KLHL29	0.460885	7.29407	4.48116	1.45026e-05	0.00041705	Up
COPB1	0.224128	11.2014	4.47905	1.46295e-05	0.000420165	Up
NLRC3	0.525557	5.85166	4.47742	1.47288e-05	0.00042248	Up
FLJ40504	-0.382614	6.63422	-4.4766	1.47787e-05	0.000423376	Down
LOC400836	-0.83475	4.42687	-4.47588	1.48227e-05	0.000424099	Down
SLITRK6	-1.23402	3.64295	-4.47499	1.48773e-05	0.000424758	Down
HNRPA1L-2	-0.871433	8.77616	-4.47489	1.48833e-05	0.000424758	Down
GGH	-1.03185	7.01886	-4.47456	1.49037e-05	0.000424801	Down
LOC128192	-1.14588	9.57496	-4.47304	1.49978e-05	0.000426947	Down
LOC653557	-0.400651	5.45151	-4.47257	1.50269e-05	0.000427236	Down
C4orf32	-1.061	6.98858	-4.47224	1.50472e-05	0.000427277	Down
MFSD11	-0.569838	10.1383	-4.47094	1.51286e-05	0.000428831	Down
EHD2	-0.628574	8.83346	-4.47049	1.51564e-05	0.000428831	Down
PNPLA8	-1.20858	7.25575	-4.47046	1.51589e-05	0.000428831	Down
LOC100133772	-0.606564	12.1891	-4.46716	1.53667e-05	0.000434167	Down
OXA1L	0.270365	9.66985	4.46668	1.53969e-05	0.000434477	Up
TTRAP	-1.65583	5.79248	-4.46569	1.54602e-05	0.00043572	Down
UBR3	0.362536	7.89741	4.46517	1.54937e-05	0.000435748	Up
LOC728105	-0.784714	8.46684	-4.46507	1.54998e-05	0.000435748	Down
DHX35	0.464374	7.13062	4.46468	1.55245e-05	0.000435901	Up
MGC21881	-0.925069	3.96736	-4.46408	1.55634e-05	0.000436023	Down
MSH2	-0.959469	4.523	-4.46401	1.55674e-05	0.000436023	Down
ZNF354B	-0.508117	3.30359	-4.46131	1.57423e-05	0.000440375	Down
SLC4A4	-0.738074	6.56871	-4.45917	1.58814e-05	0.000443718	Down
ARMET	0.311833	11.2083	4.45796	1.5961e-05	0.00044539	Up
DARS	0.2454	12.1847	4.45722	1.60103e-05	0.000446215	Up
TRAPPC4	0.326546	10.2401	4.45515	1.61475e-05	0.000449039	Up
ZNF141	-0.449172	3.03291	-4.45509	1.61513e-05	0.000449039	Down
LOC731365	0.220465	13.5905	4.45476	1.61731e-05	0.000449091	Up
LYSMD3	-1.05395	4.5548	-4.45439	1.6198e-05	0.00044923	Down
PRR8	0.63246	3.78786	4.45278	1.63056e-05	0.00045166	Up
FTHL3	-1.08602	10.9161	-4.45197	1.63602e-05	0.000452618	Down
LOC645231	-1.99642	6.74183	-4.45139	1.63995e-05	0.000453151	Down
LOC642969	-0.36236	3.59613	-4.45109	1.64196e-05	0.000453154	Down
PNPT1	-0.47026	10.661	-4.45078	1.64405e-05	0.000453177	Down
TIGD7	0.354978	7.34763	4.4503	1.64734e-05	0.00045353	Up
C10orf76	0.344906	8.82477	4.44892	1.6567e-05	0.000455129	Up
PIGB	0.39345	8.48172	4.44881	1.65743e-05	0.000455129	Up
UNC5A	0.935613	3.80347	4.44856	1.65919e-05	0.000455129	Up
FAHD2A	-0.677468	4.65969	-4.44666	1.67221e-05	0.000458144	Down
LOC389465	-0.962042	4.28597	-4.44583	1.67794e-05	0.000459159	Down
LSM6	-1.49875	6.73357	-4.44502	1.68349e-05	0.000459892	Down
LOC644330	-0.455183	7.58861	-4.44485	1.68469e-05	0.000459892	Down
RNF121	0.304219	7.84054	4.44366	1.69299e-05	0.000461599	Up
DYX1C1	-0.702531	4.03366	-4.44309	1.69692e-05	0.000462115	Down
TLN1	0.296954	10.0988	4.44246	1.70135e-05	0.000462762	Up
CCBE1	-0.489277	8.69288	-4.44181	1.70588e-05	0.000463437	Down
HELQ	0.293292	7.36976	4.44072	1.71355e-05	0.000464538	Up
TUBE1	-1.26497	5.94955	-4.44065	1.71404e-05	0.000464538	Down
CORIN	1.26666	5.76195	4.43967	1.72095e-05	0.000465851	Up
C14orf19	-1.74922	5.37608	-4.43922	1.7242e-05	0.000466172	Down
HSD17B7	-0.676666	12.0117	-4.43801	1.73273e-05	0.000467921	Down
LOC100133803	-0.766472	4.92431	-4.4375	1.73636e-05	0.000468342	Down
LOC100133430	0.755015	4.59631	4.43548	1.75087e-05	0.000471691	Up
MDN1	0.583654	4.76484	4.435	1.7543e-05	0.000472052	Up
LOC147804	-0.785286	6.75901	-4.43314	1.76777e-05	0.000475111	Down
PAPSS1	-0.965427	9.15356	-4.43277	1.77045e-05	0.000475268	Down
LOC100132863	-1.31363	10.4904	-4.43231	1.77383e-05	0.00047561	Down
UBOX5	0.332556	3.92665	4.43149	1.77979e-05	0.000476642	Up
TMEM27	0.903575	5.68817	4.43074	1.78531e-05	0.000477555	Up
MIAT	1.0132	5.99336	4.43027	1.78874e-05	0.000477752	Up
LOC441775	0.314365	13.4792	4.43006	1.79027e-05	0.000477752	Up
GABARAPL2	-0.566152	9.7737	-4.42946	1.79468e-05	0.000478115	Down
HOMER1	-1.19466	4.8211	-4.4293	1.79587e-05	0.000478115	Down
LOC728809	-0.593231	13.0278	-4.42848	1.80192e-05	0.000479035	Down
THUMPD2	0.339284	8.31135	4.42826	1.80356e-05	0.000479035	Up
TMC8	0.51635	5.15638	4.42653	1.81645e-05	0.000481891	Up
LOC100132547	-1.19857	9.0232	-4.42545	1.82448e-05	0.000483456	Down
TMEM86A	0.670125	5.29914	4.42268	1.84533e-05	0.000488408	Up
LOC647389	-0.699407	8.82422	-4.42163	1.85334e-05	0.000489953	Down
ZNF77	0.639237	6.44495	4.42123	1.85631e-05	0.000490154	Up
NCOA1	-0.764256	7.43877	-4.42096	1.85844e-05	0.000490154	Down
LOC100132402	-0.33095	3.40973	-4.41873	1.87547e-05	0.000493969	Down
TMEM177	0.648139	6.40693	4.41828	1.8789e-05	0.000493969	Up
C21orf55	-0.335371	13.8057	-4.41821	1.87945e-05	0.000493969	Down
CDC37L1	-0.921294	3.52531	-4.41772	1.88323e-05	0.000494387	Down
MED8	0.387818	6.97396	4.41738	1.88583e-05	0.000494496	Up
ARL6IP1	-0.79692	8.76481	-4.4153	1.90198e-05	0.000498151	Down
FLI1	-0.950504	8.64294	-4.41457	1.90772e-05	0.000499076	Down
LOC100133463	-0.640997	3.53285	-4.41381	1.91369e-05	0.000500058	Down
LOC554207	-0.398719	3.01489	-4.41329	1.91771e-05	0.00050053	Down
UBXN4	0.330413	11.2973	4.41241	1.92469e-05	0.000501573	Up
PTGES2	0.277601	8.14309	4.41222	1.92614e-05	0.000501573	Up
LOC439953	-0.415945	11.792	-4.41166	1.93061e-05	0.00050216	Down
RAD54B	0.589698	5.12539	4.41114	1.93466e-05	0.000502634	Up
PIAS1	0.26586	10.1196	4.41078	1.93756e-05	0.000502809	Up
GZMK	0.861755	8.72263	4.4095	1.94775e-05	0.000504874	Up
LOC650433	-0.617962	3.6717	-4.40914	1.95061e-05	0.000505035	Down
ALS2CR16	0.57761	4.19313	4.40837	1.95675e-05	0.000506045	Up
KIF2A	0.338371	7.61554	4.40643	1.97234e-05	0.000509495	Up
LOC645452	-0.689102	12.8426	-4.40588	1.97682e-05	0.000510069	Down
EIF3E	0.171299	13.4854	4.40545	1.98025e-05	0.000510371	Up
PABPC4	0.302172	11.2836	4.40447	1.98822e-05	0.000511843	Up
LOC647074	-0.769241	5.00209	-4.40376	1.99398e-05	0.000512564	Down
ARCN1	0.282276	11.0237	4.40352	1.99596e-05	0.000512564	Up
LOC729505	-1.3536	6.20054	-4.40316	1.9989e-05	0.000512564	Down
SLC9A6	-0.440269	6.20966	-4.40301	2.0001e-05	0.000512564	Down
LAGE3	0.2353	9.68324	4.40128	2.01433e-05	0.000515319	Up
LOC345041	-0.805888	7.76129	-4.40115	2.0154e-05	0.000515319	Down
LOC641848	-1.34234	9.1239	-4.40048	2.02089e-05	0.00051569	Down
LOC220433	-0.980001	11.3328	-4.40019	2.02329e-05	0.00051569	Down
MYO16	0.549313	3.50632	4.40014	2.0237e-05	0.00051569	Up
LOC730740	-0.640181	11.7177	-4.3992	2.03152e-05	0.000517101	Down
NIPSNAP3A	-0.454754	5.18364	-4.39853	2.03708e-05	0.00051793	Down
IL10	-0.387909	7.67365	-4.39554	2.06214e-05	0.000523539	Down
SLC38A10	0.402979	7.13428	4.39534	2.06377e-05	0.000523539	Up
LOC100130452	-0.44595	3.09038	-4.39505	2.06625e-05	0.00052358	Down
RPUSD1	0.444053	6.65866	4.39433	2.07236e-05	0.000524542	Up
WBP11	-0.397753	7.20072	-4.39359	2.07858e-05	0.000525527	Down
NXNL1	-0.676911	4.07276	-4.39304	2.08326e-05	0.000526114	Down
RNF114	0.162821	10.387	4.39277	2.08556e-05	0.000526114	Up
LOC100133691	-0.400749	3.46483	-4.39175	2.09431e-05	0.000527733	Down
LOC653086	-0.702856	11.9436	-4.38825	2.12439e-05	0.000534716	Down
BMP8B	-1.06794	5.48407	-4.38796	2.12688e-05	0.000534747	Down
TAF12	0.458089	8.2692	4.38758	2.13019e-05	0.000534986	Up
LOC728556	0.367315	8.25098	4.38653	2.13937e-05	0.000535952	Up
SND1	0.331123	9.79215	4.3865	2.1396e-05	0.000535952	Up
FCRLB	0.652865	6.335	4.38618	2.1424e-05	0.000535952	Up
RFNG	0.305083	5.94423	4.38605	2.14352e-05	0.000535952	Up
METAP1	0.202134	10.1937	4.38474	2.15503e-05	0.00053769	Up
LOC388621	-0.964712	12.0632	-4.38472	2.15523e-05	0.00053769	Down
NUPL2	0.278027	8.51933	4.38441	2.15794e-05	0.000537772	Up
EFHA2	-0.655463	3.72995	-4.38312	2.16934e-05	0.000540017	Down
WSB1	-0.391437	10.6647	-4.38236	2.176e-05	0.000541081	Down
RPAP1	0.485988	6.7696	4.37838	2.21158e-05	0.000549323	Up
TLR10	0.829331	4.30332	4.37805	2.21455e-05	0.000549456	Up
LOC728485	-0.88752	4.76962	-4.37643	2.22921e-05	0.000552195	Down
BTG3	-0.765544	9.81278	-4.37629	2.23048e-05	0.000552195	Down
CBLL1	0.361261	7.55723	4.37547	2.23793e-05	0.00055255	Up
ZNF204	-1.636	5.24749	-4.37514	2.24097e-05	0.00055255	Down
MBNL2	-0.68498	7.75172	-4.3751	2.24135e-05	0.00055255	Down
DUSP26	0.868443	6.54601	4.37506	2.24169e-05	0.00055255	Up
LOC645304	-0.292535	3.12089	-4.37457	2.24618e-05	0.000553054	Down
PSMB4	0.254989	11.3211	4.37141	2.27521e-05	0.000559539	Up
MGC40489	-0.403159	5.08439	-4.37117	2.27747e-05	0.000559539	Down
RPL23	-0.950272	12.374	-4.37084	2.28049e-05	0.000559673	Down
DNAJB4	-1.65886	6.70236	-4.3702	2.28643e-05	0.000560522	Down
LOC653487	-0.66085	4.06442	-4.36958	2.29222e-05	0.000561334	Down
C8orf37	-0.302986	8.19537	-4.36922	2.29558e-05	0.000561547	Down
TXNRD1	0.443049	9.465	4.36844	2.30284e-05	0.000562394	Up
DVL2	0.303028	7.229	4.36832	2.30402e-05	0.000562394	Up
LOC401252	-1.12326	3.81025	-4.36802	2.3068e-05	0.000562466	Down
RAPH1	-0.771399	6.76982	-4.36774	2.30943e-05	0.000562502	Down
OSTCL	-0.945468	4.92478	-4.3666	2.32016e-05	0.00056425	Down
LOC732165	-1.35623	6.52626	-4.36645	2.3216e-05	0.00056425	Down
PIR	0.399459	7.97274	4.36374	2.34731e-05	0.000569869	Up
DDX1	0.158233	11.3907	4.36348	2.34977e-05	0.000569869	Up
LOC100130932	-0.434894	5.5116	-4.36306	2.35381e-05	0.000570238	Down
GDE1	0.336788	8.64452	4.3623	2.36108e-05	0.000571387	Up
PYGM	0.423575	3.69063	4.36133	2.37044e-05	0.000573039	Up
ZNF420	-1.03015	4.02208	-4.36077	2.3758e-05	0.000573419	Down
C11orf10	0.278407	12.9958	4.36064	2.37709e-05	0.000573419	Up
TMEM111	0.210355	11.3003	4.35835	2.39928e-05	0.000578155	Up
LOC341315	-1.19993	9.21747	-4.3573	2.40954e-05	0.000580009	Down
LOC730995	-0.731469	5.11784	-4.35651	2.41729e-05	0.000581256	Down
LOC100133800	-1.35284	6.59465	-4.35612	2.42104e-05	0.000581539	Down
LOC100128760	-0.405784	3.64385	-4.35578	2.42438e-05	0.000581722	Down
LOC100129645	-0.69637	4.76538	-4.35501	2.43196e-05	0.000582191	Down
LOC388532	-0.774609	11.4991	-4.35486	2.43352e-05	0.000582191	Down
NT5DC1	-0.830108	7.35347	-4.3548	2.43406e-05	0.000582191	Down
MYO5B	-0.421445	5.33657	-4.35379	2.4441e-05	0.000583975	Down
LOC653829	-0.964836	7.84867	-4.35272	2.4547e-05	0.000585638	Down
TTC15	0.256013	9.68618	4.35257	2.45624e-05	0.000585638	Up
LOC641788	-0.677815	3.75651	-4.35137	2.46818e-05	0.000587864	Down
ATPAF1	0.21894	8.68642	4.35092	2.47268e-05	0.000588315	Up
C18orf18	-0.919974	4.24156	-4.34974	2.48452e-05	0.000590353	Down
CYP3A5	-0.940266	8.20269	-4.34955	2.48647e-05	0.000590353	Down
LOC644949	-0.487862	4.11329	-4.34798	2.5023e-05	0.000593488	Down
C2orf69	-0.647332	12.4727	-4.34657	2.51665e-05	0.000596266	Down
DHODH	0.350249	3.62406	4.34617	2.52071e-05	0.000596604	Up
POLR1D	0.261272	10.4019	4.34591	2.52338e-05	0.000596609	Up
FLJ44054	-0.790251	6.0951	-4.34413	2.54164e-05	0.000600299	Down
LOC100132299	0.362774	8.32475	4.3435	2.54815e-05	0.000601209	Up
FOXH1	0.365834	3.4086	4.34244	2.55913e-05	0.00060317	Up
CSNK2A2	0.275379	9.26645	4.34066	2.57767e-05	0.00060586	Up
TDRD1	-0.688322	8.66252	-4.34058	2.57849e-05	0.00060586	Down
CAST	-0.70732	7.99018	-4.34057	2.57858e-05	0.00060586	Down
SLC25A12	0.261955	8.03377	4.33888	2.5963e-05	0.00060848	Up
SLC22A15	0.685836	7.32567	4.33885	2.59664e-05	0.00060848	Up
SUSD1	0.42952	8.91132	4.33865	2.59868e-05	0.00060848	Up
GRAMD1C	-1.1563	5.10111	-4.33848	2.6005e-05	0.00060848	Down
LOC643778	-0.967499	6.51027	-4.33822	2.60325e-05	0.000608492	Down
PYHIN1	0.644399	6.21297	4.33778	2.60789e-05	0.000608949	Up
LOC649946	-0.548959	6.87652	-4.33714	2.61462e-05	0.000609755	Down
EIF1AX	-0.953432	6.06007	-4.33694	2.61674e-05	0.000609755	Down
LOC400446	-0.422167	7.99974	-4.33638	2.62265e-05	0.000610503	Down
SPATA2L	-0.457679	8.4238	-4.33523	2.63488e-05	0.00061212	Down
LOC391126	-0.542931	12.0505	-4.33513	2.63596e-05	0.00061212	Down
LOC100133692	-0.858749	7.34348	-4.33497	2.63773e-05	0.00061212	Down
PERP	-1.46895	8.95752	-4.33397	2.64837e-05	0.000613336	Down
HYOU1	0.420052	7.52041	4.33376	2.65064e-05	0.000613336	Up
LOC728484	-1.19814	9.28789	-4.3336	2.65231e-05	0.000613336	Down
GPX5	-0.443151	3.56019	-4.33346	2.65382e-05	0.000613336	Down
FLJ20489	0.406093	7.72134	4.33255	2.66367e-05	0.000614983	Up
NIP30	0.310804	7.22274	4.33168	2.67302e-05	0.000616512	Up
FNTB	0.31736	7.90638	4.3293	2.69881e-05	0.000621462	Up
CCNG1	-0.524473	7.03235	-4.3292	2.69998e-05	0.000621462	Down
FAM44B	0.322319	10.0104	4.32876	2.70473e-05	0.000621922	Up
P4HB	0.235109	11.8771	4.32823	2.71049e-05	0.000622614	Up
LOC390183	-1.1467	6.61588	-4.32695	2.72459e-05	0.000624852	Down
LOC647436	-0.766639	8.30968	-4.32684	2.72576e-05	0.000624852	Down
ETF1	-0.455889	9.88629	-4.32487	2.74757e-05	0.000629213	Down
LRRC37B2	-0.686137	12.4084	-4.32451	2.75156e-05	0.000629488	Down
LOC100134273	-0.906885	9.22883	-4.32389	2.75852e-05	0.000630442	Down
CYP1B1	0.828608	10.3353	4.32316	2.7666e-05	0.00063165	Up
C14orf112	0.354675	10.4608	4.32138	2.78657e-05	0.000635569	Up
TBC1D14	0.296187	9.69029	4.3211	2.78971e-05	0.000635644	Up
FAM63B	-1.14879	6.02062	-4.31984	2.80391e-05	0.000637836	Down
LOC728678	-0.947478	5.05731	-4.31975	2.80498e-05	0.000637836	Down
LOC730288	-1.03326	8.78918	-4.31949	2.80787e-05	0.000637852	Down
SFPQ	-0.611773	8.02684	-4.31916	2.81166e-05	0.000638072	Down
LOC100133931	0.169069	14.3347	4.31871	2.81675e-05	0.000638586	Up
LOC728973	-1.06066	11.0719	-4.31782	2.82688e-05	0.000640073	Down
C14orf133	0.455455	6.84669	4.31764	2.82897e-05	0.000640073	Up
RANBP2L1	-0.669685	3.86578	-4.31722	2.83371e-05	0.000640503	Down
WDR12	0.333183	8.1142	4.31607	2.84691e-05	0.000642522	Up
ZNF18	0.281395	7.97074	4.31554	2.85294e-05	0.000642522	Up
NAV3	0.976226	5.69248	4.31531	2.85564e-05	0.000642522	Up
CPNE5	0.521792	3.21939	4.31521	2.85683e-05	0.000642522	Up
UPLP	-0.680296	9.69499	-4.3152	2.85686e-05	0.000642522	Down
DLG2	0.585253	4.32821	4.31475	2.86203e-05	0.000643047	Up
VPS26	-1.61629	7.56702	-4.31445	2.86554e-05	0.000643196	Down
FZD7	0.450586	7.27198	4.31409	2.86973e-05	0.000643497	Up
ATF7IP2	0.701329	5.82754	4.31333	2.87855e-05	0.000644647	Up
LOC100128836	-1.58266	6.56033	-4.31315	2.88056e-05	0.000644647	Down
LOC100128410	-0.976345	9.5284	-4.31209	2.89289e-05	0.000646766	Down
RABL2A	-0.62288	5.7682	-4.31185	2.89576e-05	0.000646768	Down
LRPPRC	0.290897	8.75432	4.31117	2.90366e-05	0.000647891	Up
OTUD1	-1.12849	7.88523	-4.30956	2.92253e-05	0.000651188	Down
FAM133B	-0.498811	8.6979	-4.30942	2.9242e-05	0.000651188	Down
SBDS	-1.27746	9.45506	-4.30808	2.94008e-05	0.000653997	Down
ATP5A1	0.194485	12.7827	4.30787	2.94259e-05	0.000653997	Up
LOC646082	-0.868311	4.33165	-4.30648	2.95902e-05	0.000656541	Down
LOC649330	-0.766225	6.26853	-4.30641	2.95991e-05	0.000656541	Down
LOC649679	-0.655099	4.74331	-4.30617	2.96276e-05	0.000656541	Down
RFK	-0.86947	5.01271	-4.30579	2.96725e-05	0.000656893	Down
NPL	0.782807	9.01605	4.30501	2.97657e-05	0.00065803	Up
FBXL8	0.623353	4.32152	4.30488	2.97821e-05	0.00065803	Up
DYNLT3	-0.507518	6.6125	-4.30326	2.99767e-05	0.000661683	Down
HLA-G	-0.937783	8.9582	-4.30163	3.01734e-05	0.000665056	Down
LOC642755	0.272986	10.1105	4.30151	3.01884e-05	0.000665056	Up
CSRNP2	0.312471	8.34431	4.30018	3.03498e-05	0.000667962	Up
FAM72D	-0.613158	4.2138	-4.29778	3.06444e-05	0.000673789	Down
SH3RF1	-0.461179	8.22317	-4.29732	3.07017e-05	0.000674394	Down
NPHP3	0.367541	9.34154	4.29701	3.07396e-05	0.000674571	Up
ZNF7	0.314942	8.20804	4.29559	3.0916e-05	0.000677783	Up
LOC730005	-0.453102	3.69958	-4.29502	3.09868e-05	0.000678321	Down
LIMA1	0.253873	10.1675	4.29491	3.10006e-05	0.000678321	Up
CAPZA1	-1.65744	7.18746	-4.29456	3.10434e-05	0.000678602	Down
ZNF167	0.433201	4.29799	4.29394	3.11216e-05	0.000679333	Up
RBBP6	-0.513861	5.43598	-4.29359	3.11654e-05	0.000679333	Down
CRSP9	-0.718359	6.65497	-4.29344	3.11838e-05	0.000679333	Down
ZNF565	0.330121	6.356	4.29315	3.12202e-05	0.000679333	Up
LOC440926	-0.598283	10.9474	-4.29287	3.12556e-05	0.000679333	Down
LOC651202	-1.11166	11.1166	-4.29286	3.12572e-05	0.000679333	Down
SLC25A26	0.369012	6.04868	4.29067	3.15327e-05	0.000684059	Up
ZNF542	-0.30737	2.8261	-4.29065	3.15352e-05	0.000684059	Down
WDSOF1	-1.57581	6.0981	-4.28967	3.16592e-05	0.000686091	Down
HIAT1	-0.937052	7.26856	-4.28905	3.17381e-05	0.000687141	Down
AKAP10	0.600327	4.96253	4.28781	3.18966e-05	0.000689914	Up
EEF2	0.222681	13.1671	4.28748	3.19394e-05	0.000690179	Up
GBP3	-1.70783	6.16439	-4.28663	3.20486e-05	0.000691877	Down
HYAL3	0.670815	5.42737	4.286	3.21291e-05	0.000692788	Up
WBSCR19	-0.894496	4.3026	-4.28582	3.21521e-05	0.000692788	Down
NDUFAF1	0.314848	8.16659	4.28384	3.24096e-05	0.00069767	Up
NDUFB9	-0.735819	10.0889	-4.28207	3.26397e-05	0.000701956	Down
CCNI	0.191189	13.5084	4.28048	3.28493e-05	0.00070579	Up
DDX49	0.461625	5.68576	4.27867	3.30875e-05	0.000710234	Up
HPGDS	-1.06394	4.45538	-4.27732	3.32678e-05	0.00071322	Down
RNASEH2C	0.553976	6.22546	4.27715	3.32897e-05	0.00071322	Up
PIGX	-0.654519	7.94503	-4.27688	3.33262e-05	0.000713326	Down
LOC100127925	-0.564042	3.75619	-4.27644	3.33846e-05	0.0007139	Down
DENND4A	-0.668455	5.48123	-4.27571	3.3483e-05	0.000715327	Down
C1orf131	0.267165	9.12359	4.27528	3.35404e-05	0.000715877	Up
HNRPLL	-0.834561	7.84617	-4.27449	3.36466e-05	0.000717467	Down
FLJ32679	-0.572563	3.75307	-4.27404	3.37068e-05	0.000718073	Down
FLJ35390	-0.623063	11.5326	-4.27272	3.38859e-05	0.000721207	Down
USP39	0.228908	9.03058	4.27217	3.3961e-05	0.000722127	Up
RINT1	0.373437	7.00079	4.27183	3.40074e-05	0.000722434	Up
ZFAND3	0.338886	7.79854	4.27152	3.40497e-05	0.000722653	Up
SMARCA1	-0.912001	7.56547	-4.27068	3.41645e-05	0.000724408	Down
EIF2S3	0.270014	11.1468	4.26811	3.45172e-05	0.000731201	Up
GTF3A	0.218896	11.6035	4.26753	3.45971e-05	0.000732208	Up
NPNT	-0.537078	8.41959	-4.26639	3.47556e-05	0.000734401	Down
PEG10	-1.07614	6.1503	-4.26632	3.47657e-05	0.000734401	Down
LOC728979	-0.334915	3.12937	-4.26497	3.49537e-05	0.000737184	Down
PTGIS	0.721854	8.78605	4.2649	3.49627e-05	0.000737184	Up
HRSP12	-0.761465	6.67234	-4.26466	3.49966e-05	0.000737213	Down
API5	0.223829	10.2428	4.26338	3.51762e-05	0.000740305	Up
PHAX	-0.33137	8.1168	-4.26288	3.5247e-05	0.000741105	Down
TTF1	0.260772	7.87176	4.26232	3.53254e-05	0.000741553	Up
SDK2	0.65081	5.86085	4.26226	3.53339e-05	0.000741553	Up
ZNF281	-0.70105	8.96212	-4.26182	3.53961e-05	0.000742168	Down
TTC30B	-1.09741	4.9204	-4.2614	3.5456e-05	0.000742735	Down
ZBTB2	-1.44173	5.66431	-4.26078	3.55434e-05	0.000743877	Down
LOC643981	-0.382229	3.10009	-4.26041	3.55958e-05	0.000744183	Down
KCNK1	-0.916843	6.77494	-4.26022	3.56238e-05	0.000744183	Down
LOC100130053	-0.800127	10.1989	-4.25893	3.58076e-05	0.00074677	Down
CUTC	0.246468	9.02293	4.25889	3.58138e-05	0.00074677	Up
FAM136B	-0.565266	3.9339	-4.25814	3.59209e-05	0.000748314	Down
SLC35E1	-0.242285	9.78283	-4.25774	3.59783e-05	0.000748819	Down
LOC90925	0.942359	5.00408	4.25685	3.61056e-05	0.000750777	Up
C14orf85	-0.486593	13.1479	-4.25618	3.62034e-05	0.000751119	Down
WDR36	0.254233	8.71836	4.25617	3.62043e-05	0.000751119	Up
LOC652470	-0.69586	4.46367	-4.25605	3.62217e-05	0.000751119	Down
LOC646900	-1.32279	7.52393	-4.25432	3.64726e-05	0.000755628	Down
DMXL1	-1.70572	5.37453	-4.25331	3.66201e-05	0.000757989	Down
MRPL48	-0.642717	7.92655	-4.25226	3.67733e-05	0.000760464	Down
MID2	0.426134	6.00625	4.25192	3.68238e-05	0.00076056	Up
GSTK1	0.263341	11.5932	4.25177	3.68453e-05	0.00076056	Up
ZNF430	-0.60842	9.56718	-4.25097	3.69633e-05	0.000762301	Down
C12orf45	0.495704	7.35855	4.25049	3.70352e-05	0.0007628	Up
TAF3	0.305753	4.21384	4.25035	3.7055e-05	0.0007628	Up
NOP56	-0.517684	8.73608	-4.24925	3.72189e-05	0.000764433	Down
NUDT15	-0.824213	6.72381	-4.24914	3.72347e-05	0.000764433	Down
CD3G	0.762076	6.32406	4.24913	3.72358e-05	0.000764433	Up
LOC100129960	-1.56418	6.41462	-4.24867	3.73047e-05	0.000765104	Down
CDK5RAP1	0.260865	8.94923	4.24846	3.73362e-05	0.000765104	Up
MAP3K7IP2	-0.638063	4.51622	-4.24769	3.74511e-05	0.000766764	Down
LOC731096	0.252776	13.2747	4.24693	3.75639e-05	0.000768378	Up
LOC648742	-0.883822	4.53262	-4.24619	3.76756e-05	0.000769391	Down
TNFRSF17	1.50586	5.84927	4.24615	3.76815e-05	0.000769391	Up
LAMB1	-0.746551	9.49579	-4.24572	3.77454e-05	0.00077	Down
CD8A	0.780594	8.00472	4.24517	3.78286e-05	0.000770402	Up
LOC653489	-0.402404	7.51431	-4.24514	3.78333e-05	0.000770402	Down
C6orf225	-0.887912	5.80477	-4.24466	3.79051e-05	0.00077117	Down
FIGF	0.712849	9.69234	4.24418	3.79785e-05	0.000771968	Up
PNRC2	-0.81243	8.22611	-4.24318	3.813e-05	0.00077435	Down
SNORD36A	-1.31877	5.74111	-4.24252	3.82299e-05	0.000775682	Down
MTF2	-0.96039	7.99821	-4.24202	3.83064e-05	0.000776538	Down
GSPT2	0.282062	9.07089	4.23943	3.87031e-05	0.000783261	Up
PPP4R1	-0.231135	10.4776	-4.23941	3.87074e-05	0.000783261	Down
CCDC102B	-1.61394	5.24484	-4.23868	3.88199e-05	0.000784836	Down
CES2	-0.316712	8.60707	-4.23783	3.8951e-05	0.000786783	Down
LOC731640	-0.8543	11.8091	-4.23706	3.90709e-05	0.000788499	Down
EIF2C4	0.380332	6.3593	4.23651	3.91558e-05	0.000789508	Up
PLA2G12A	-0.817336	4.78591	-4.23536	3.93364e-05	0.000792443	Down
APEH	0.253491	10.3187	4.23481	3.94219e-05	0.000793459	Up
UBE2D1	-0.305362	2.98021	-4.23427	3.95063e-05	0.000793983	Down
RECQL	-0.534458	7.77366	-4.2342	3.95183e-05	0.000793983	Down
RILPL1	-0.354122	9.70407	-4.23293	3.97181e-05	0.000797015	Down
TMEM67	-0.796325	5.56835	-4.23279	3.97397e-05	0.000797015	Down
LOC653778	-0.77064	9.0066	-4.23169	3.99152e-05	0.000799826	Down
PCAF	-1.35229	4.61456	-4.23136	3.99677e-05	0.000800167	Down
C4orf14	0.297562	9.44041	4.2288	4.03759e-05	0.000807626	Up
LOC647707	-0.602031	3.78799	-4.22739	4.06029e-05	0.000811447	Down
TUFM	0.218852	10.0769	4.22699	4.06674e-05	0.000812019	Up
AK2P2	-0.862151	6.26108	-4.2266	4.07298e-05	0.000812547	Down
ZSCAN2	0.27575	4.98463	4.22517	4.09629e-05	0.000815215	Up
ACOT2	-0.414951	5.52771	-4.22516	4.09636e-05	0.000815215	Down
PPP1R8	0.372164	6.68553	4.22511	4.09717e-05	0.000815215	Up
CBR1	0.492587	6.47	4.22177	4.15195e-05	0.000825388	Up
LOC642646	-0.420071	3.2053	-4.22015	4.17872e-05	0.000829979	Down
LOC400506	0.673773	5.58489	4.21845	4.20695e-05	0.000834853	Up
FLJ44124	-0.649676	12.5402	-4.21751	4.22268e-05	0.000837198	Down
RPL13A	0.300448	12.3912	4.2173	4.22618e-05	0.000837198	Up
WSB2	-1.30949	8.60057	-4.21699	4.23137e-05	0.000837493	Down
PMAIP1	-1.10075	4.72949	-4.21676	4.23529e-05	0.000837535	Down
EMILIN1	0.577603	7.69265	4.21636	4.24196e-05	0.000838121	Up
NCRNA00087	0.403593	4.53998	4.21581	4.25126e-05	0.000839226	Up
STARD5	0.411995	4.89607	4.21458	4.27207e-05	0.000842596	Up
DNAJC25-GNG10	-0.904816	4.79693	-4.21421	4.27842e-05	0.000843114	Down
NXT2	-1.43741	6.90494	-4.21359	4.2889e-05	0.000844444	Down
LOC643870	-0.752167	8.10759	-4.21261	4.30564e-05	0.000845254	Down
PTMA	-1.61447	10.1568	-4.21232	4.3106e-05	0.000845254	Down
BCL2A1	-0.941019	6.19037	-4.21226	4.31155e-05	0.000845254	Down
SUPT16H	0.218368	10.6709	4.2122	4.3126e-05	0.000845254	Up
THAP7	0.368151	5.61962	4.21192	4.31736e-05	0.000845254	Up
ZFP37	0.524499	6.75731	4.2119	4.31771e-05	0.000845254	Up
PGBD5	0.702969	4.24294	4.2118	4.3195e-05	0.000845254	Up
ZNF438	0.307253	7.82101	4.2116	4.32294e-05	0.000845254	Up
LOC645314	-0.562287	4.03086	-4.21029	4.34537e-05	0.000848905	Down
HOXB4	0.513998	4.95953	4.20938	4.36112e-05	0.000851246	Up
ZNF630	0.491191	5.4796	4.20913	4.36535e-05	0.000851337	Up
KPNA2	-1.07568	5.65781	-4.20811	4.383e-05	0.000854042	Down
EPC1	0.359128	7.44836	4.20755	4.39283e-05	0.000855221	Up
ARHGAP18	-1.63799	7.60808	-4.20711	4.40048e-05	0.000855821	Down
TOP1P2	-1.56781	7.02151	-4.20685	4.40493e-05	0.000855821	Down
TIMM9	0.324177	9.2405	4.20671	4.40748e-05	0.000855821	Up
CD164	-1.87326	7.36013	-4.2065	4.41106e-05	0.000855821	Down
C7orf11	-0.871406	6.84281	-4.20551	4.42838e-05	0.000858446	Down
MRPL40	0.341165	9.36633	4.20407	4.45369e-05	0.000861441	Up
LOC100133220	-1.08405	4.63224	-4.20406	4.45388e-05	0.000861441	Down
FAM103A1	-0.457929	7.90078	-4.20398	4.45527e-05	0.000861441	Down
TRMT11	-0.404405	5.85971	-4.20374	4.45954e-05	0.000861529	Down
CHRNB1	0.484439	7.01948	4.20262	4.47942e-05	0.000864631	Up
SPHAR	-1.40134	5.78166	-4.19939	4.537e-05	0.000874259	Down
SQSTM1	0.271059	12.7293	4.19939	4.53703e-05	0.000874259	Up
RDH11	-0.375994	9.86757	-4.19843	4.55427e-05	0.000876833	Down
LOC100128775	-1.40394	6.312	-4.19772	4.56702e-05	0.000878539	Down
TRAF6	0.266462	6.97972	4.19708	4.5786e-05	0.000880017	Up
CDC2	-0.502341	5.01344	-4.19519	4.61303e-05	0.000885383	Down
NUS1	-0.674537	7.20082	-4.19472	4.62161e-05	0.000885383	Down
RBMS1	-0.498149	8.38976	-4.19469	4.62218e-05	0.000885383	Down
ZNF260	0.370614	8.00912	4.19469	4.62218e-05	0.000885383	Up
LOC286002	-0.906847	4.42388	-4.19427	4.62985e-05	0.000886101	Down
MOBKL1A	-1.10701	6.77343	-4.19374	4.63942e-05	0.000887181	Down
RAD51	-0.442591	6.30916	-4.1913	4.68448e-05	0.000895041	Down
MRPL19	-0.779207	8.37432	-4.19081	4.69356e-05	0.000895976	Down
LOC100132418	0.340754	7.41437	4.19051	4.69919e-05	0.000895976	Up
LOC646920	-0.435306	3.84042	-4.19039	4.70127e-05	0.000895976	Down
KIAA0146	0.28395	8.81109	4.18978	4.71274e-05	0.000897173	Up
CRTC3	0.265067	10.3225	4.18957	4.71661e-05	0.000897173	Up
ODZ3	0.811043	7.32348	4.18942	4.71945e-05	0.000897173	Up
TAF1D	-1.41821	5.69291	-4.18879	4.73106e-05	0.000898624	Down
SLC9A7	0.422915	3.84887	4.18812	4.7437e-05	0.000900267	Up
SNUPN	0.30443	8.83255	4.18691	4.76634e-05	0.000903805	Up
HNRPC	-1.15833	8.13293	-4.18624	4.77897e-05	0.000905441	Down
LOC100131787	-1.13219	9.22798	-4.18565	4.7901e-05	0.000906788	Down
NDUFV2	0.283738	11.6715	4.18434	4.81496e-05	0.0009107	Up
SH3KBP1	0.398438	9.15419	4.18414	4.81881e-05	0.0009107	Up
SHMT2	0.253458	10.0987	4.18368	4.82747e-05	0.000911426	Up
LOC643680	-1.15598	4.66955	-4.18351	4.83072e-05	0.000911426	Down
TTC1	0.325525	8.64514	4.18246	4.85083e-05	0.000913674	Up
CMKLR1	0.717719	5.42965	4.18232	4.85341e-05	0.000913674	Up
BZW1	-1.20944	5.04518	-4.18225	4.85476e-05	0.000913674	Down
ALDOC	0.370157	8.84386	4.18202	4.8593e-05	0.000913767	Up
NAP1L1	-0.749926	7.67665	-4.17991	4.89987e-05	0.00092063	Down
PINX1	0.410964	5.58542	4.17964	4.90497e-05	0.000920822	Up
S100A11	-0.324663	10.871	-4.17916	4.91435e-05	0.000920956	Down
LOC729009	-1.36316	11.9734	-4.17914	4.91475e-05	0.000920956	Down
LOC729143	-0.751065	4.75607	-4.17898	4.9179e-05	0.000920956	Down
NDUFB8	0.214227	12.334	4.17693	4.9577e-05	0.000927639	Up
MTX3	0.25419	8.51722	4.17551	4.98547e-05	0.000932065	Up
TP53BP1	0.341637	8.52629	4.17459	5.00362e-05	0.000934685	Up
PCCB	0.286184	9.86829	4.17365	5.02218e-05	0.000937377	Up
PPP6C	0.150532	11.2896	4.17092	5.07658e-05	0.00094669	Up
UQCRH	-0.547274	10.6774	-4.17072	5.08046e-05	0.00094669	Down
LOC727984	-1.09221	9.86566	-4.16947	5.10561e-05	0.000950595	Down
SPOPL	-1.32442	6.31657	-4.16847	5.12564e-05	0.000953537	Down
LOC647543	-0.906454	6.765	-4.16764	5.14255e-05	0.000955897	Down
RRP1B	0.542807	6.61401	4.16632	5.16927e-05	0.000960074	Up
ATG2B	-0.73202	4.49016	-4.16566	5.18269e-05	0.000961777	Down
LOC728672	-0.802423	13.1254	-4.16542	5.18764e-05	0.000961906	Down
LOC646197	-0.85657	7.99911	-4.16453	5.20573e-05	0.000964468	Down
LOC653545	-0.513562	3.65867	-4.16026	5.29386e-05	0.000979993	Down
NCRNA00081	-1.287	5.86314	-4.15965	5.30661e-05	0.00098082	Down
CHUK	0.242153	8.82727	4.15963	5.30701e-05	0.00098082	Up
MPPED1	-0.397131	3.41976	-4.15777	5.34586e-05	0.000987193	Down
PARK7	0.208234	11.9735	4.15729	5.35604e-05	0.000988266	Up
CREG1	0.362624	11.1974	4.15609	5.38128e-05	0.000992112	Up
ITGA6	-1.05934	5.34206	-4.15519	5.40043e-05	0.000994832	Down
SIGMAR1	0.310092	7.21141	4.15318	5.44318e-05	0.00100156	Up
LOC646766	0.267932	13.006	4.15306	5.4458e-05	0.00100156	Up
CWC22	-1.29277	5.29492	-4.15274	5.4526e-05	0.00100199	Down
LOC100130624	-1.10704	6.01918	-4.15226	5.46278e-05	0.00100251	Down
ASIP	0.882636	3.81111	4.15219	5.46428e-05	0.00100251	Up
JMJD2C	0.498275	5.48812	4.15165	5.47583e-05	0.00100381	Up
PLAGL1	-0.802738	6.38158	-4.15135	5.48232e-05	0.00100419	Down
RAB33B	-1.60298	7.89681	-4.15046	5.50166e-05	0.00100691	Down
C17orf65	0.557057	5.3365	4.15	5.51145e-05	0.00100789	Up
APH1A	-0.41695	9.15727	-4.14872	5.53924e-05	0.00101215	Down
PRRX1	0.423118	7.0326	4.14697	5.57748e-05	0.00101832	Up
MSL2	-0.600485	4.3224	-4.14626	5.59283e-05	0.0010203	Down
RFESD	0.473974	5.43439	4.14462	5.62892e-05	0.00102605	Up
EIF2B1	0.320359	9.25526	4.14377	5.64773e-05	0.00102829	Up
KIAA1033	-1.76677	5.80379	-4.14366	5.6503e-05	0.00102829	Down
LOC387820	-0.17466	7.36038	-4.14272	5.67099e-05	0.00103056	Down
UBA6	-0.872752	8.51942	-4.14258	5.67424e-05	0.00103056	Down
C11orf73	-0.699398	7.21362	-4.1423	5.68047e-05	0.00103056	Down
LOC442454	-0.569841	12.1718	-4.14227	5.68099e-05	0.00103056	Down
LOC100127999	-0.578165	3.82963	-4.14157	5.69674e-05	0.00103237	Down
ANKHD1-EIF4EBP3	0.505962	5.95479	4.14139	5.70065e-05	0.00103237	Up
TFCP2	0.261032	8.38856	4.14121	5.70467e-05	0.00103237	Up
LOC100134868	-0.782738	9.6619	-4.13811	5.77432e-05	0.00104414	Down
LOC652615	0.544962	5.89444	4.13648	5.81123e-05	0.00104895	Up
SPP1	1.26163	7.607	4.13636	5.81409e-05	0.00104895	Up
LZIC	0.358737	7.43112	4.1359	5.82456e-05	0.00104895	Up
PBX3	0.279392	10.411	4.13559	5.83166e-05	0.00104895	Up
LIN7C	-1.44458	5.45664	-4.13559	5.8317e-05	0.00104895	Down
FCRLA	1.40126	5.15938	4.13552	5.83326e-05	0.00104895	Up
BTRC	0.600973	5.97121	4.13534	5.83737e-05	0.00104895	Up
COMP	1.47658	6.17859	4.13513	5.84224e-05	0.00104895	Up
ANXA3	-0.852278	10.3293	-4.1351	5.84272e-05	0.00104895	Down
CHD1	-0.649519	9.35933	-4.13426	5.86208e-05	0.00105159	Down
LOC729200	-0.584138	8.4704	-4.13388	5.87079e-05	0.00105232	Down
DOCK3	0.548448	5.05423	4.13343	5.88121e-05	0.00105335	Up
C15orf38	0.365479	7.67881	4.1321	5.9117e-05	0.00105797	Up
SLA2	0.720135	5.1368	4.12998	5.96099e-05	0.00106595	Up
CPNE3	0.178466	11.5646	4.12932	5.97644e-05	0.00106787	Up
C10orf37	-0.345432	3.24538	-4.12854	5.99462e-05	0.00107027	Down
LOC643007	-0.988833	7.53367	-4.12818	6.0031e-05	0.00107094	Down
LOC100132992	-0.756097	10.4064	-4.12793	6.00894e-05	0.00107114	Down
TTC7B	0.539086	5.00419	4.12704	6.0299e-05	0.00107314	Up
MRPL15	-0.757138	8.7302	-4.12701	6.03058e-05	0.00107314	Down
CAT	-0.625853	10.8892	-4.12685	6.03444e-05	0.00107314	Down
LOC100132673	-1.33095	9.7119	-4.1264	6.04508e-05	0.00107419	Down
LOC643187	-0.695133	4.23297	-4.12471	6.08508e-05	0.00108029	Down
HERPUD2	-0.968816	7.14506	-4.12455	6.08895e-05	0.00108029	Down
CD79A	0.718452	5.41136	4.12416	6.09814e-05	0.00108107	Up
LOC646849	-0.54249	9.73464	-4.12376	6.10762e-05	0.0010819	Down
GCC1	-0.250791	8.94767	-4.12272	6.13261e-05	0.00108473	Down
NLK	-1.47049	6.35741	-4.12269	6.13321e-05	0.00108473	Down
FRAG1	-0.320949	9.89435	-4.12171	6.15664e-05	0.00108612	Down
LIX1L	0.325089	7.58698	4.1217	6.15691e-05	0.00108612	Up
CEP27	-0.701585	9.71064	-4.12159	6.15963e-05	0.00108612	Down
TYRP1	-1.34001	5.25179	-4.12156	6.16028e-05	0.00108612	Down
DNAJC9	0.197846	9.44958	4.12099	6.174e-05	0.00108709	Up
LOC645968	-1.15425	7.9189	-4.12094	6.17538e-05	0.00108709	Down
RAB33A	0.636051	4.14438	4.11998	6.19842e-05	0.0010903	Up
LOC729090	-0.33972	13.9499	-4.11942	6.21193e-05	0.00109098	Down
ITM2A	-0.936105	8.91958	-4.11942	6.21195e-05	0.00109098	Down
LOC387753	-1.06137	7.71924	-4.11913	6.21908e-05	0.00109138	Down
BOLA3	0.314677	10.6585	4.11816	6.2427e-05	0.00109468	Up
LOC388076	-1.16278	10.2165	-4.11714	6.26764e-05	0.00109738	Down
CNTLN	0.537477	5.77072	4.11694	6.27252e-05	0.00109738	Up
SELM	0.370688	10.431	4.11693	6.27266e-05	0.00109738	Up
PRKRIR	0.187744	10.9285	4.11654	6.2822e-05	0.0010982	Up
CCDC41	-0.43066	5.54502	-4.11614	6.2921e-05	0.00109908	Down
HIVEP2	-0.518578	7.25822	-4.1152	6.31515e-05	0.00110144	Down
HSPA8	0.206246	12.7674	4.11519	6.31537e-05	0.00110144	Up
GOLGA8B	-0.453312	7.40446	-4.11495	6.3213e-05	0.00110162	Down
LOC100130171	-0.261539	2.964	-4.1139	6.34713e-05	0.00110372	Down
LOC729708	-0.881556	8.59478	-4.11389	6.34743e-05	0.00110372	Down
LOC442517	-0.293015	3.13544	-4.11387	6.34801e-05	0.00110372	Down
IARS	0.311532	9.13237	4.11242	6.3839e-05	0.00110911	Up
LOC644860	-1.37252	5.67564	-4.11083	6.4236e-05	0.00111515	Down
RSRC2	-0.447726	8.85523	-4.11047	6.43269e-05	0.00111583	Down
LOC646785	-0.732066	8.96192	-4.11028	6.4374e-05	0.00111583	Down
AKR1B1	0.383866	11.1071	4.1094	6.45957e-05	0.00111801	Up
RAD17	0.496074	6.50478	4.10939	6.45983e-05	0.00111801	Up
LOC100128485	-0.531287	3.28731	-4.10853	6.48152e-05	0.0011209	Down
LOC100128016	0.550799	6.37874	4.10805	6.49348e-05	0.00112203	Up
MPZL1	0.555913	7.30398	4.10788	6.49799e-05	0.00112203	Up
VDAC3	0.162105	12.063	4.10703	6.51947e-05	0.00112488	Up
LOC100188949	0.610339	4.24779	4.10626	6.53891e-05	0.00112684	Up
RLTPR	0.535824	3.31696	4.10587	6.54902e-05	0.00112684	Up
LOC402644	-1.15524	9.77971	-4.10558	6.55629e-05	0.00112684	Down
RPS28	-0.852111	12.5274	-4.10555	6.55706e-05	0.00112684	Down
PAK1	0.312298	8.22648	4.10542	6.56044e-05	0.00112684	Up
LOC730187	0.318268	13.0358	4.10541	6.56073e-05	0.00112684	Up
PSMD1	0.274441	9.93424	4.1047	6.57879e-05	0.00112908	Up
LOC730413	-0.728262	5.37703	-4.10262	6.63222e-05	0.00113695	Down
FLJ10088	-0.793399	3.87476	-4.10253	6.63469e-05	0.00113695	Down
UCHL3	0.307685	9.15045	4.10185	6.65233e-05	0.00113789	Up
EIF3D	0.321361	11.3117	4.10171	6.65574e-05	0.00113789	Up
ATPAF2	0.488161	5.51342	4.10125	6.66785e-05	0.00113789	Up
FAM173B	0.347415	7.15987	4.10124	6.66789e-05	0.00113789	Up
NANOS1	-0.466575	3.98821	-4.10124	6.66796e-05	0.00113789	Down
IL16	0.518566	5.68279	4.10099	6.67442e-05	0.00113789	Up
LOC644131	-1.12569	6.79957	-4.10089	6.67708e-05	0.00113789	Down
AGPAT1	0.384197	8.20901	4.10058	6.68509e-05	0.00113789	Up
DNAJC19	0.422278	7.74264	4.10057	6.68545e-05	0.00113789	Up
PDE6B	0.551085	5.31568	4.09989	6.70304e-05	0.00114002	Up
WTAP	-0.381733	6.03327	-4.09965	6.7094e-05	0.00114025	Down
LOC391019	-0.752164	9.02092	-4.09938	6.71635e-05	0.00114057	Down
LOC650215	0.346555	8.71786	4.09879	6.73186e-05	0.00114234	Up
LOC642975	-0.589631	11.1524	-4.09695	6.78027e-05	0.0011487	Down
SAAL1	0.205502	8.62825	4.09685	6.7827e-05	0.0011487	Up
UAP1L1	0.498423	7.1508	4.09678	6.78458e-05	0.0011487	Up
SMARCA2	-0.370646	7.13453	-4.09614	6.80156e-05	0.00115072	Down
RORA	-0.451081	4.62468	-4.09534	6.82287e-05	0.00115346	Down
BRI3P1	-0.697111	10.1491	-4.09416	6.85408e-05	0.00115787	Down
PDHA1	-0.252561	9.35082	-4.09392	6.86051e-05	0.00115809	Down
HLA-DQA2	-0.565604	3.51392	-4.09232	6.90337e-05	0.00116445	Down
LOC649839	-1.24835	6.51771	-4.0918	6.91713e-05	0.00116538	Down
RAMP1	0.847422	6.31289	4.09173	6.91916e-05	0.00116538	Up
C14orf82	-0.711052	6.70612	-4.09123	6.9326e-05	0.00116677	Down
TSHZ2	0.569974	7.65267	4.09094	6.94047e-05	0.00116723	Up
VAMP1	0.267656	4.96788	4.0906	6.94948e-05	0.00116787	Up
PRPF39	-0.786901	4.18799	-4.08995	6.96712e-05	0.00116997	Down
PRKRA	-0.538055	9.74979	-4.08952	6.97876e-05	0.00117105	Down
LOC644615	-0.642258	8.51131	-4.08915	6.98882e-05	0.00117187	Down
MMP11	1.31242	4.46103	4.08842	7.0087e-05	0.00117433	Up
CD5	0.978358	4.91878	4.08812	7.01687e-05	0.00117483	Up
LOC645138	-0.731666	12.6506	-4.0879	7.02283e-05	0.00117496	Down
SMARCA5	-0.764248	8.53848	-4.08658	7.0588e-05	0.0011801	Down
SFRS11	-1.86441	6.96059	-4.08577	7.08118e-05	0.00118183	Down
ANKRD16	0.346495	5.98296	4.08559	7.08613e-05	0.00118183	Up
UTP11L	0.267428	9.68814	4.08553	7.08773e-05	0.00118183	Up
ATP6V0E1	0.243833	12.2171	4.08544	7.09004e-05	0.00118183	Up
MMP9	1.25355	8.40953	4.08424	7.12321e-05	0.00118648	Up
SNORD49A	-0.559954	3.39228	-4.08306	7.15583e-05	0.00119069	Down
MCFD2	-0.791087	7.25533	-4.08266	7.16692e-05	0.00119069	Down
LOC100133760	-1.20486	4.50209	-4.08261	7.16845e-05	0.00119069	Down
LOC730052	-0.875577	7.65506	-4.08257	7.16956e-05	0.00119069	Down
FGF10	-0.226446	2.75222	-4.08227	7.17786e-05	0.0011912	Down
ETAA1	-1.07807	4.25476	-4.08168	7.19415e-05	0.00119303	Down
AP4E1	0.360547	7.81462	4.07946	7.25654e-05	0.00120249	Up
SMCR5	-0.845147	7.93682	-4.0779	7.30036e-05	0.00120887	Down
ALPK2	0.871268	3.47794	4.07744	7.31336e-05	0.00120998	Up
GPI	0.348338	9.63659	4.07729	7.3178e-05	0.00120998	Up
LOC391692	-0.514882	3.64058	-4.07689	7.32908e-05	0.00121096	Down
C1orf63	-0.602969	8.88244	-4.07557	7.36668e-05	0.00121553	Down
LOC389156	-0.989011	10.8568	-4.07554	7.3675e-05	0.00121553	Down
NBEA	-0.968702	5.74303	-4.07527	7.37511e-05	0.0012159	Down
LOC388344	-1.59554	6.81319	-4.07446	7.39838e-05	0.00121885	Down
LOC440991	-0.977261	8.55595	-4.074	7.41152e-05	0.00122012	Down
SDHA	0.182724	9.3301	4.07333	7.43093e-05	0.00122243	Up
SLC30A5	-0.58167	7.82344	-4.07288	7.44375e-05	0.00122364	Down
IAH1	0.33344	9.92932	4.07251	7.45449e-05	0.00122452	Up
POLR2J2	-0.819592	7.74044	-4.07194	7.47083e-05	0.00122631	Down
CKMT2	0.677693	5.78263	4.07058	7.51029e-05	0.00123156	Up
COMMD8	-0.710494	7.03479	-4.07047	7.51369e-05	0.00123156	Down
ZNF235	0.437214	6.36227	4.06905	7.55497e-05	0.00123652	Up
DAAM1	-0.374876	9.77037	-4.069	7.55628e-05	0.00123652	Down
NNT	-0.729202	7.09334	-4.06886	7.56039e-05	0.00123652	Down
UTP3	-1.21138	8.31791	-4.06823	7.57905e-05	0.00123868	Down
KLHL7	-0.629898	7.6065	-4.06766	7.59561e-05	0.00124049	Down
KAZALD1	0.64322	6.17164	4.06704	7.61398e-05	0.00124259	Up
C2orf55	-0.731399	9.12996	-4.06681	7.62075e-05	0.0012428	Down
MYO18A	-0.465827	5.46012	-4.06652	7.62933e-05	0.0012433	Down
LOC648283	-0.618517	5.45033	-4.06492	7.67653e-05	0.00124914	Down
METTL13	0.273001	8.5311	4.0649	7.67727e-05	0.00124914	Up
SVEP1	0.578175	11.1163	4.06475	7.68177e-05	0.00124914	Up
ZNF543	0.459907	6.18832	4.06324	7.72648e-05	0.00125551	Up
LOC100130195	-0.348392	3.124	-4.06185	7.76809e-05	0.00126137	Down
BTF3	0.296037	11.0714	4.06045	7.81022e-05	0.0012673	Up
EIF4E	-0.684329	4.40535	-4.05999	7.82437e-05	0.00126868	Down
GPBP1L1	-0.729124	7.6826	-4.05894	7.85597e-05	0.00127289	Down
LOC645430	-1.04769	4.76186	-4.05867	7.86427e-05	0.00127332	Down
SLC2A14	-1.23987	5.60493	-4.05822	7.87799e-05	0.00127463	Down
RASD2	0.595964	6.80935	4.05728	7.90645e-05	0.00127832	Up
SAMD3	0.547606	4.95883	4.05602	7.94507e-05	0.00128365	Up
DNAJC5	0.442475	6.38598	4.05441	7.99473e-05	0.00129075	Up
APPL1	-0.732226	8.2428	-4.05403	8.0064e-05	0.00129171	Down
LOC339799	-0.423918	3.1908	-4.05273	8.0467e-05	0.00129729	Down
TRIM37	0.438491	6.00366	4.05241	8.05654e-05	0.00129795	Up
ZNF746	0.258481	8.66886	4.05077	8.10776e-05	0.001305	Up
LOC100130892	-0.381465	6.71518	-4.05059	8.11331e-05	0.001305	Down
TIMM8B	-0.542612	6.60887	-4.05031	8.12203e-05	0.001305	Down
TPPP3	-0.502389	6.09858	-4.05027	8.1234e-05	0.001305	Down
SRPRB	0.369198	9.75515	4.04996	8.13297e-05	0.00130561	Up
GPR183	-0.992098	5.16336	-4.04861	8.17559e-05	0.00131152	Down
LARP4	-0.555743	7.21295	-4.0463	8.24846e-05	0.00132227	Down
MRPL24	0.207999	10.6535	4.04531	8.27999e-05	0.00132563	Up
HDAC1	0.305283	11.3314	4.04528	8.28115e-05	0.00132563	Up
MRAS	0.539816	5.88713	4.04488	8.29373e-05	0.0013267	Up
PPM2C	-1.51661	5.83818	-4.04429	8.31282e-05	0.00132882	Down
CCDC43	-0.350573	7.54431	-4.04394	8.32379e-05	0.00132963	Down
CTPS	0.342629	8.13788	4.04313	8.34999e-05	0.00133287	Up
COL10A1	1.46892	5.10664	4.04286	8.35872e-05	0.00133332	Up
HSPA9	0.225222	11.4425	4.04125	8.41049e-05	0.00134064	Up
ALPP	-0.650363	12.2169	-4.04039	8.4383e-05	0.00134412	Down
MRPS9	0.252269	9.07957	4.03944	8.46948e-05	0.00134814	Up
CD46	-0.766213	9.40595	-4.0386	8.49693e-05	0.00135156	Down
GPN1	0.283527	10.0324	4.03792	8.5191e-05	0.00135413	Up
TSFM	0.432057	6.04366	4.03701	8.54907e-05	0.00135794	Up
CYP51A1	-1.54238	7.79444	-4.03593	8.58442e-05	0.00136196	Down
LOC100131810	-1.33305	6.11573	-4.03587	8.58644e-05	0.00136196	Down
PHF11	0.238981	9.02224	4.03465	8.62684e-05	0.00136741	Up
PDLIM1	-0.32881	10.9238	-4.03427	8.63933e-05	0.00136781	Down
HMCN1	-1.83555	5.36433	-4.0341	8.64507e-05	0.00136781	Down
TPCN1	0.681504	4.95342	4.03403	8.64752e-05	0.00136781	Up
DFNA5	0.480171	9.53281	4.03345	8.66671e-05	0.00136823	Up
AKAP2	-0.565094	4.67941	-4.03344	8.66699e-05	0.00136823	Down
ISCU	0.221708	10.4925	4.0334	8.66835e-05	0.00136823	Up
COPS2	-1.7014	6.30319	-4.03317	8.67626e-05	0.00136852	Down
ALKBH3	0.235721	8.77283	4.03246	8.69994e-05	0.0013713	Up
C10orf35	0.401316	7.67328	4.03158	8.72933e-05	0.00137498	Up
E2F1	-0.752508	5.00119	-4.03096	8.75016e-05	0.0013773	Down
UQCRHL	-0.51372	12.1068	-4.03028	8.77291e-05	0.00137959	Down
C7orf25	0.352059	8.19775	4.03016	8.77696e-05	0.00137959	Up
C20orf29	0.387212	7.42187	4.02988	8.78661e-05	0.00138015	Up
SNHG3-RCC1	0.428559	6.92508	4.02956	8.79728e-05	0.00138087	Up
DAD1	0.238213	12.4444	4.02913	8.81174e-05	0.0013816	Up
LOC400759	-1.07621	6.50077	-4.02898	8.81694e-05	0.0013816	Down
CCBL2	-0.56672	6.25232	-4.02888	8.82029e-05	0.0013816	Down
ZBTB11	-1.55959	5.59098	-4.02868	8.82711e-05	0.00138171	Down
LOC100129685	-0.670837	9.65882	-4.0276	8.86375e-05	0.00138649	Down
LOC388681	0.497874	6.4318	4.0266	8.89801e-05	0.00139088	Up
HDAC4	-1.42071	5.96253	-4.02424	8.97897e-05	0.00140257	Down
ZC3H11B	-0.36448	6.75627	-4.02387	8.9915e-05	0.00140356	Down
MALT1	-0.494209	5.84028	-4.02294	9.02374e-05	0.00140752	Down
LOC729208	-1.12864	10.5278	-4.02278	9.02935e-05	0.00140752	Down
LOC389053	-0.367639	3.48884	-4.02254	9.03773e-05	0.00140786	Down
LOC100129742	-1.06928	11.7131	-4.0213	9.08066e-05	0.00141357	Down
AGRN	-0.384421	9.31685	-4.01942	9.14663e-05	0.00142286	Down
ZNF510	0.562783	4.65528	4.01864	9.17386e-05	0.0014259	Up
LOC649445	-0.487275	5.21025	-4.0185	9.17881e-05	0.0014259	Down
LOC644310	-0.881754	7.01734	-4.01824	9.1881e-05	0.00142636	Down
RPL7	-0.864696	10.5673	-4.01672	9.2415e-05	0.00143367	Down
SURF4	0.309179	10.4116	4.01592	9.26995e-05	0.0014371	Up
VPS33B	0.28431	8.06951	4.01547	9.28589e-05	0.00143858	Up
DUSP11	-0.684913	7.28602	-4.01509	9.2996e-05	0.00143972	Down
CD55	-0.473873	10.4839	-4.0145	9.32045e-05	0.00144196	Down
MTMR12	0.581888	6.66815	4.01414	9.33358e-05	0.001443	Up
CUL2	0.253909	9.34822	4.01277	9.38249e-05	0.00144957	Up
UFM1	-0.776693	9.13659	-4.01239	9.39617e-05	0.00145069	Down
LOC286512	-0.774404	11.1048	-4.01193	9.41274e-05	0.00145119	Down
LOC729366	-0.396179	3.23118	-4.01166	9.42256e-05	0.00145119	Down
LPIN2	-0.353091	6.47322	-4.01165	9.42305e-05	0.00145119	Down
POLE4	0.206234	11.4029	4.01152	9.42766e-05	0.00145119	Up
AMMECR1L	-0.464813	7.83976	-4.0113	9.43555e-05	0.00145119	Down
TUBB4Q	-1.10888	7.05261	-4.01124	9.43791e-05	0.00145119	Down
DNHL1	-0.714813	4.01411	-4.01101	9.44616e-05	0.00145147	Down
GIPC2	-0.638599	3.50439	-4.00983	9.48881e-05	0.00145703	Down
ID4	-1.95238	6.03604	-4.00914	9.51404e-05	0.00145992	Down
VPREB3	1.30805	4.6422	4.00887	9.52388e-05	0.00146044	Up
ACTR5	0.377551	6.65072	4.0074	9.57763e-05	0.00146768	Up
ACAD8	-0.533419	6.62343	-4.00694	9.59433e-05	0.00146925	Down
LOC100128731	0.314836	12.3007	4.00406	9.70059e-05	0.00148451	Up
GALNT11	0.214895	10.408	4.00338	9.72587e-05	0.00148737	Up
IFT80	-0.294218	4.20936	-4.00288	9.74438e-05	0.00148836	Down
LOC100131672	-1.08956	7.2057	-4.00286	9.74546e-05	0.00148836	Down
RPS5	0.277129	13.2763	4.00251	9.75817e-05	0.00148868	Up
DCP1A	0.264022	8.44892	4.00228	9.76692e-05	0.00148868	Up
ZFP92	-0.480498	3.29018	-4.00227	9.76732e-05	0.00148868	Down
BEST1	0.475906	6.79815	4.00176	9.78619e-05	0.00148869	Up
LOC100132707	-0.419329	5.66549	-4.00176	9.78644e-05	0.00148869	Down
DAPL1	1.35462	4.53892	4.00167	9.78954e-05	0.00148869	Up
WRB	-0.730196	8.70762	-4.00156	9.79378e-05	0.00148869	Down
HDDC3	0.353251	8.4301	4.00106	9.81242e-05	0.0014897	Up
ZNF302	-0.574204	7.45787	-4.00103	9.81355e-05	0.0014897	Down
LOC401623	-0.752022	3.53973	-4.00084	9.82069e-05	0.00148978	Down
TIMM44	0.395673	6.67385	4.00014	9.84729e-05	0.00149281	Up
IDH3A	0.471833	7.93004	3.99925	9.88074e-05	0.00149688	Up
LOC158160	-0.595152	7.88711	-3.99865	9.90329e-05	0.00149929	Down
YIPF3	-0.28242	10.5179	-3.99793	9.93063e-05	0.00150242	Down
ANKRD30B	-0.55446	11.8266	-3.99769	9.93967e-05	0.00150279	Down
ADAT1	0.260052	8.37256	3.99648	9.98572e-05	0.00150874	Up
TRAIP	0.318603	3.49477	3.99596	0.000100055	0.00151071	Up
LOC389101	0.114269	14.2245	3.99528	0.000100318	0.00151367	Up
LOC646527	-1.08038	9.50922	-3.99509	0.000100389	0.00151374	Down
SLAMF1	0.950459	6.16264	3.99414	0.000100756	0.00151825	Up
LOC653773	-0.840592	11.9814	-3.99395	0.000100827	0.00151832	Down
LOC100129657	-1.29171	9.94901	-3.99322	0.000101108	0.00152154	Down
PSMB5	0.245413	10.5494	3.99223	0.000101492	0.0015263	Up
LOC643308	-1.70763	7.14531	-3.99199	0.000101584	0.00152666	Down
ERI2	-0.650235	5.05124	-3.99101	0.000101966	0.00153139	Down
LOC648343	-1.00237	7.83892	-3.99048	0.00010217	0.00153343	Down
SEMA4F	0.429104	7.26323	3.98968	0.000102485	0.00153714	Up
C8orf48	-0.250704	7.03217	-3.98904	0.000102734	0.00153986	Down
LOC728607	-0.269571	3.24081	-3.98863	0.000102894	0.00154123	Down
LOC100129028	-1.08021	12.3861	-3.98837	0.000102998	0.00154142	Down
PDCD2	0.246391	8.74362	3.98825	0.000103043	0.00154142	Up
LOC643035	-0.417834	7.49258	-3.98693	0.000103565	0.00154821	Down
LOC100129667	-0.402104	3.25232	-3.98629	0.000103817	0.00154974	Down
TAS2R10	0.506235	3.94695	3.98612	0.000103886	0.00154974	Up
LOC400061	-0.564685	5.27446	-3.98597	0.000103946	0.00154974	Down
LOC645691	-0.746012	6.2874	-3.98592	0.000103963	0.00154974	Down
EAPP	-0.796378	9.08365	-3.98554	0.000104116	0.00154974	Down
TMCO1	0.165864	11.5597	3.98551	0.000104127	0.00154974	Up
DFFB	0.458323	6.97599	3.98546	0.000104148	0.00154974	Up
MAL	0.405269	10.0464	3.98424	0.000104633	0.00155496	Up
THOC2	-0.285655	8.26347	-3.98419	0.000104654	0.00155496	Down
ZNF174	0.350748	4.82994	3.98391	0.000104765	0.00155496	Up
ETS1	-0.565278	11.2356	-3.98389	0.000104774	0.00155496	Down
HLA-DOB	0.694915	7.31126	3.98308	0.000105096	0.00155783	Up
APBA2	0.326001	3.18692	3.98306	0.000105105	0.00155783	Up
LOC728572	-1.09561	6.02251	-3.98086	0.000105987	0.00156987	Down
PXN	-0.41654	7.14671	-3.98006	0.000106311	0.00157364	Down
ZNF319	0.292545	8.53626	3.97947	0.000106552	0.00157617	Up
ZNF146	-0.3907	6.52832	-3.97847	0.000106957	0.00158113	Down
GTF3C2	0.202642	9.03529	3.97806	0.000107124	0.00158257	Up
TSPAN2	-0.79901	4.5669	-3.97747	0.000107365	0.00158509	Down
ZNF253	-0.261203	2.93244	-3.97624	0.000107867	0.00159147	Down
CILP	0.902766	5.59741	3.97581	0.000108044	0.00159303	Up
MED13L	-0.899188	7.03389	-3.97472	0.000108496	0.00159865	Down
TTC4	0.166949	10.2389	3.97379	0.000108877	0.00160323	Up
ACP6	0.44997	6.83199	3.97305	0.000109185	0.00160672	Up
ZNF638	-0.61486	7.15255	-3.97277	0.000109301	0.00160737	Down
USP25	-1.22808	5.24587	-3.97133	0.000109902	0.00161466	Down
IFT20	-0.789962	7.86565	-3.97119	0.00010996	0.00161466	Down
LOC100129201	-0.734501	7.06641	-3.97107	0.000110011	0.00161466	Down
PPIL1	0.371376	8.30553	3.97038	0.000110302	0.00161788	Up
THAP9	-0.509813	3.43665	-3.96943	0.000110698	0.00162264	Down
ERP44	-0.551286	5.06094	-3.96902	0.000110871	0.00162412	Down
KAT2B	0.198198	10.8075	3.96884	0.000110947	0.00162419	Up
ECT2	-1.08567	6.7044	-3.96864	0.000111034	0.0016244	Down
SHROOM3	-0.591424	8.86646	-3.96751	0.000111508	0.00163028	Down
MRPS24	0.255822	10.3131	3.96732	0.000111591	0.00163045	Up
FKBP10	0.584534	5.48991	3.9669	0.000111769	0.00163192	Up
MYO7A	0.634467	4.25563	3.96674	0.000111837	0.00163192	Up
CARS	-0.47993	7.07897	-3.96602	0.000112143	0.0016343	Down
RPL19	0.179763	14.1276	3.96602	0.000112145	0.0016343	Up
CD320	0.518217	7.85877	3.96505	0.000112559	0.00163928	Up
PSMB1	0.156309	12.6477	3.96309	0.000113396	0.00165042	Up
LOC100132526	-0.401419	4.17465	-3.96174	0.000113982	0.0016574	Down
LOC90120	-0.4441	5.59655	-3.96164	0.000114023	0.0016574	Down
THEM2	0.364378	9.68809	3.96134	0.000114155	0.00165825	Up
USF2	0.31127	7.41261	3.95937	0.00011501	0.00166961	Up
KLHL36	0.301702	8.43861	3.95852	0.000115383	0.00167318	Up
CHRDL2	0.644458	4.50549	3.95847	0.000115405	0.00167318	Up
LOC440063	-1.43062	10.6937	-3.95815	0.000115544	0.00167413	Down
LOC728093	-0.368601	3.17739	-3.95776	0.000115716	0.00167554	Down
NDUFA9	0.31818	9.67359	3.95727	0.000115929	0.00167756	Up
SORD	-0.510781	3.56826	-3.95687	0.000116105	0.00167837	Down
PIP5K2B	-0.667549	11.3074	-3.95681	0.000116134	0.00167837	Down
FUNDC2	0.449281	5.09991	3.95637	0.000116327	0.00168009	Up
RIC8A	0.16934	10.0821	3.95599	0.000116492	0.00168121	Up
PPARBP	-0.474155	9.01545	-3.95585	0.000116554	0.00168121	Down
ZNF786	-0.710074	9.8607	-3.95518	0.000116853	0.00168446	Down
TPP1	0.36053	10.9864	3.9546	0.00011711	0.00168709	Up
INTS5	0.483622	7.47332	3.95439	0.000117203	0.00168734	Up
CAPN2	-0.230875	8.78807	-3.9541	0.000117332	0.00168813	Down
CCDC50	-0.294804	6.03069	-3.95326	0.000117703	0.0016924	Down
RPS14	0.186965	13.5548	3.95301	0.000117815	0.00169293	Up
RBM39	-0.327819	6.65583	-3.9526	0.000118003	0.00169454	Down
RPRD1A	0.306051	8.64227	3.95217	0.000118191	0.00169618	Up
TMEM216	0.266139	9.12244	3.95149	0.0001185	0.00169953	Up
SFRS12	-0.743572	6.11318	-3.9511	0.000118675	0.00170096	Down
IMP3	0.192545	11.5255	3.95043	0.000118977	0.0017042	Up
C6orf155	-0.618606	4.31467	-3.94966	0.000119323	0.00170655	Down
ASH2L	0.218781	10.047	3.94964	0.00011933	0.00170655	Up
PCID2	0.193352	10.9204	3.94956	0.000119367	0.00170655	Up
CHMP7	0.538429	5.76312	3.94899	0.000119627	0.00170918	Up
HAUS6	-0.695175	3.3677	-3.94856	0.000119819	0.0017104	Down
LOC648399	-1.29245	5.92234	-3.94846	0.000119863	0.0017104	Down
NUDCD2	-1.09904	6.92083	-3.94722	0.000120431	0.00171612	Down
LOC100134651	-0.261714	2.89227	-3.94705	0.000120507	0.00171612	Down
GALNT3	-0.760572	7.43722	-3.94691	0.00012057	0.00171612	Down
ELK1	0.223142	9.15381	3.94682	0.00012061	0.00171612	Up
EIF4B	0.255666	12.3075	3.94675	0.000120644	0.00171612	Up
DHX32	0.220445	9.63793	3.94645	0.000120782	0.00171671	Up
XRCC2	-0.338291	7.42687	-3.94633	0.000120837	0.00171671	Down
SMURF2	-0.512893	3.82418	-3.94455	0.000121653	0.00172722	Down
TSNAX	-0.864672	7.49045	-3.94418	0.000121823	0.00172777	Down
LOC730255	-0.901719	11.2224	-3.94413	0.000121845	0.00172777	Down
PGLS	0.232151	9.62417	3.94394	0.000121934	0.00172794	Up
FTHL2	-0.873592	9.78112	-3.94304	0.000122351	0.00173277	Down
LOC641849	-1.1537	7.49939	-3.94224	0.000122723	0.00173694	Down
LOC730087	-0.223089	3.04559	-3.94197	0.000122846	0.00173761	Down
BCLAF1	-0.469472	8.94465	-3.94042	0.000123567	0.0017467	Down
SEC22A	0.211748	8.9969	3.93926	0.000124113	0.00175333	Up
SYPL2	0.244377	2.92723	3.93853	0.000124454	0.00175704	Up
ATP2B1	-0.622997	4.91731	-3.93832	0.000124554	0.00175736	Down
LOC728554	-0.462003	7.6629	-3.93787	0.000124767	0.00175927	Down
CSTF2	0.248514	8.13969	3.93755	0.000124914	0.00176024	Up
LOC100128498	-0.591132	4.48005	-3.93678	0.00012528	0.00176431	Down
RAXL1	-0.686709	9.41226	-3.93524	0.000126009	0.00177346	Down
MYCBP2	0.215108	9.66111	3.93481	0.000126215	0.00177526	Up
LOC391370	-0.872886	12.4958	-3.93451	0.00012636	0.00177619	Down
PIK3AP1	-1.4238	6.84695	-3.93264	0.000127253	0.00178763	Down
ESRRG	-0.84632	4.57531	-3.93204	0.000127541	0.00178964	Down
HDDC2	0.204033	11.7458	3.93202	0.000127555	0.00178964	Up
GOSR2	0.310243	5.09503	3.93127	0.000127913	0.00179247	Up
BRD8	0.245624	8.94791	3.93127	0.000127915	0.00179247	Up
LHPP	0.363696	8.7999	3.93045	0.00012831	0.00179655	Up
LOC100133070	-0.311792	3.25436	-3.93034	0.000128365	0.00179655	Down
LOC441506	-0.591307	9.63674	-3.92578	0.00013059	0.00182566	Down
MKL2	-0.901132	7.87067	-3.92575	0.000130606	0.00182566	Down
RARS2	0.233992	9.14848	3.92549	0.000130736	0.00182622	Up
C13orf7	-1.19182	6.1226	-3.92534	0.000130808	0.00182622	Down
ZNF681	-1.1261	4.82796	-3.92491	0.000131022	0.00182809	Down
GTF2H1	-1.25056	6.13836	-3.92369	0.000131622	0.00183524	Down
FTHL8	-0.515145	7.81492	-3.92354	0.000131698	0.00183524	Down
C20orf194	0.227293	5.60386	3.92331	0.000131811	0.00183569	Up
DHX40P	-0.29576	2.97938	-3.92276	0.000132086	0.00183838	Down
SETD1A	0.313702	8.63766	3.92031	0.000133313	0.00185432	Up
DCTN4	-0.639256	8.55716	-3.92	0.00013347	0.00185536	Down
LOC441416	-0.55621	4.48191	-3.91892	0.000134011	0.00186065	Down
NARS	-0.461316	11.1087	-3.91891	0.000134015	0.00186065	Down
ANP32B	0.151976	13.031	3.91818	0.000134387	0.00186337	Up
LOC554223	-0.513235	4.31995	-3.91811	0.00013442	0.00186337	Down
LOC653686	-0.61515	3.43317	-3.91804	0.000134458	0.00186337	Down
RNF219	0.211604	8.99857	3.91784	0.00013456	0.00186364	Up
ODF3L1	-0.441844	3.10942	-3.91762	0.000134667	0.00186398	Down
C15orf39	0.307808	8.14204	3.91714	0.000134913	0.00186478	Up
FTHL12	-0.820096	12.7454	-3.91706	0.000134955	0.00186478	Down
DIO3OS	0.797001	6.28546	3.91698	0.000134992	0.00186478	Up
LOC642828	-1.24119	10.8662	-3.91686	0.000135055	0.00186478	Down
ERLIN1	0.462169	6.63949	3.91648	0.000135249	0.00186613	Up
P704P	-1.26707	6.47973	-3.91634	0.000135318	0.00186613	Down
POLR2K	-0.999623	5.54135	-3.91567	0.000135659	0.0018697	Down
ABCF2	0.386988	5.70455	3.91546	0.000135766	0.00187004	Up
DUSP6	-0.535678	9.66496	-3.91491	0.000136052	0.00187136	Down
NID2	-1.34434	4.89057	-3.9149	0.000136054	0.00187136	Down
PSMB6	0.193324	12.1694	3.91479	0.000136111	0.00187136	Up
LOC653472	-0.494724	5.52174	-3.91429	0.000136368	0.00187375	Down
TSKU	0.397457	8.86524	3.91382	0.00013661	0.00187594	Up
STEAP2	0.716561	7.60862	3.91236	0.000137362	0.00188511	Up
LOC646966	-1.0225	7.98523	-3.91205	0.000137523	0.00188618	Down
BRD1	0.343074	7.02858	3.91041	0.000138373	0.00189669	Up
SLC35D2	0.307643	8.06762	3.90994	0.000138619	0.00189698	Up
C5orf37	0.32223	7.98585	3.90979	0.000138695	0.00189698	Up
TMLHE	0.321454	5.93125	3.90979	0.000138696	0.00189698	Up
FAM116A	-0.657463	9.66749	-3.9096	0.000138796	0.00189698	Down
KIAA0125	0.887683	4.18916	3.90956	0.000138813	0.00189698	Up
LOC730278	-0.754234	11.4815	-3.9094	0.0001389	0.00189702	Down
FGF12	-0.793421	4.09108	-3.9091	0.000139057	0.00189801	Down
CDC40	0.212625	9.57482	3.90834	0.000139457	0.00190176	Up
MET	-0.586364	9.21197	-3.90821	0.00013952	0.00190176	Down
SACS	-1.04893	4.71432	-3.90809	0.000139584	0.00190176	Down
LOC728590	-0.679022	12.723	-3.90649	0.000140429	0.00191212	Down
LOC646942	0.404139	12.346	3.90509	0.000141168	0.00192011	Up
NUP54	-0.66553	8.52476	-3.90499	0.000141221	0.00192011	Down
PPP1R7	0.21879	9.30519	3.9049	0.000141271	0.00192011	Up
ARFGEF1	-0.847304	7.77321	-3.90406	0.000141715	0.00192498	Down
PURA	-0.839306	7.51907	-3.90324	0.000142154	0.00192979	Down
ZSCAN21	0.378859	6.82307	3.90293	0.00014232	0.00193089	Up
LOC390660	-0.591025	4.52613	-3.90235	0.000142629	0.00193392	Down
LOC440575	0.137962	14.3489	3.90023	0.000143767	0.0019478	Up
LOC648749	-0.713549	5.03993	-3.90012	0.000143825	0.0019478	Down
ACTR3	-1.11478	9.45658	-3.89974	0.000144032	0.00194944	Down
CCDC91	-0.992436	6.86728	-3.89945	0.000144186	0.00195036	Down
POLR1E	0.238736	8.34594	3.8987	0.000144596	0.00195473	Up
LOC729086	-0.77376	6.66228	-3.89822	0.000144855	0.00195706	Down
FAM26F	-1.23285	5.90156	-3.8973	0.000145358	0.00196268	Down
ALG14	0.499035	6.88143	3.89683	0.000145615	0.00196273	Up
LOC728931	-0.624963	6.40817	-3.89655	0.000145767	0.00196273	Down
LRRC59	-0.642314	4.30679	-3.8963	0.000145901	0.00196273	Down
LOC392522	-0.616704	3.7425	-3.89625	0.000145931	0.00196273	Down
VAPB	-0.74337	4.20636	-3.89624	0.000145936	0.00196273	Down
IDS	-0.444705	8.22206	-3.89619	0.000145962	0.00196273	Down
LOC100129237	-1.13387	7.37713	-3.89606	0.000146036	0.00196273	Down
RSL1D1	0.247036	10.1716	3.89602	0.000146056	0.00196273	Up
EPB41L2	-0.725913	7.58127	-3.89339	0.000147505	0.00198101	Down
MYBL1	-1.08212	4.88034	-3.89311	0.000147657	0.00198186	Down
COX5A	0.203765	12.1279	3.89296	0.000147743	0.00198186	Up
SELL	1.02142	6.59254	3.8927	0.000147885	0.00198258	Up
ARHGAP29	-0.957354	4.22732	-3.89252	0.000147983	0.00198273	Down
RRAGC	0.341443	9.26599	3.89199	0.000148279	0.00198552	Up
TNRC15	0.258346	8.31808	3.89094	0.000148864	0.00198942	Up
SH3YL1	-0.912071	8.64774	-3.89086	0.000148912	0.00198942	Down
LOC729340	-0.819149	11.0206	-3.89084	0.000148922	0.00198942	Down
C7orf10	0.872175	6.00154	3.89084	0.000148922	0.00198942	Up
KIAA1467	0.40362	6.41884	3.88924	0.000149816	0.00200017	Up
GMPPB	0.236753	6.03611	3.88902	0.000149937	0.0020006	Up
DHRS9	0.648536	6.20811	3.88818	0.000150412	0.00200501	Up
LOC645489	-0.388739	8.15669	-3.88806	0.000150476	0.00200501	Down
HAT1	-0.782604	8.23843	-3.88796	0.000150533	0.00200501	Down
LOC653555	-0.335224	3.33118	-3.88758	0.000150748	0.00200669	Down
TESK2	0.458523	6.8132	3.88724	0.000150941	0.00200784	Up
GLTSCR2	0.177806	13.3031	3.8871	0.000151023	0.00200784	Up
YTHDC1	-0.569251	7.02623	-3.88692	0.00015112	0.00200784	Down
LOC283874	-0.946017	5.178	-3.8868	0.000151189	0.00200784	Down
GIMAP7	-0.8154	8.46987	-3.88529	0.00015205	0.00201625	Down
LOC389787	-0.817077	12.6581	-3.88526	0.000152067	0.00201625	Down
TSEN15	-0.962587	6.75157	-3.88518	0.00015211	0.00201625	Down
METTL7A	-1.09623	10.0265	-3.88506	0.00015218	0.00201625	Down
SNAP47	0.276252	6.60989	3.88488	0.00015228	0.00201639	Up
CHI3L2	0.774934	9.12425	3.88434	0.000152588	0.00201929	Up
CLNS1A	0.226615	10.6598	3.88401	0.000152777	0.00202002	Up
PPP3CA	-0.895911	6.51456	-3.88393	0.000152822	0.00202002	Down
UCA1	-0.619086	5.16433	-3.88322	0.000153231	0.00202407	Down
ZCCHC17	0.312735	8.94385	3.88309	0.000153307	0.00202407	Up
BTBD15	-0.944886	7.23585	-3.8827	0.000153528	0.00202579	Down
FLJ43681	-1.10972	11.7778	-3.88232	0.000153748	0.00202752	Down
IFT74	-0.681691	8.43345	-3.8815	0.000154219	0.00203254	Down
SNORD50B	-0.333942	3.00111	-3.88109	0.000154457	0.00203342	Down
DHFRL1	-0.481127	6.33066	-3.88107	0.000154465	0.00203342	Down
DOLK	0.361903	8.16028	3.88013	0.000155013	0.00203944	Up
MKL1	0.399453	7.32788	3.8786	0.000155899	0.00204991	Up
RHOBTB1	-0.871948	6.73209	-3.87786	0.000156331	0.00205439	Down
LOC646936	-0.49688	8.34349	-3.87749	0.000156548	0.00205604	Down
SLC35A1	0.262972	11.0575	3.87718	0.000156728	0.00205721	Up
MRPS30	0.276858	9.44675	3.87682	0.00015694	0.0020587	Up
LOC100131572	-1.3241	7.91036	-3.87665	0.000157042	0.0020587	Down
LOC100129362	-0.435927	12.9695	-3.87653	0.000157115	0.0020587	Down
ZNF830	-0.517028	6.22837	-3.87557	0.000157675	0.00206485	Down
EIF4A2	0.207307	13.438	3.87533	0.00015782	0.00206555	Up
RNF220	0.232305	8.83453	3.87444	0.000158344	0.00207121	Up
TLR1	-1.72879	5.85784	-3.87299	0.000159202	0.00208064	Down
ZFP1	-0.953195	5.21658	-3.87291	0.000159249	0.00208064	Down
NAT13	-1.03634	7.59428	-3.87163	0.000160016	0.00208946	Down
LOC387825	-0.529816	9.00286	-3.87121	0.000160265	0.00209149	Down
GPR18	0.733496	3.87034	3.87072	0.000160559	0.00209393	Up
SYNPO2	0.356449	4.45752	3.87046	0.000160717	0.00209393	Up
LOC648494	-0.706001	4.46993	-3.87043	0.00016073	0.00209393	Down
GOT2	0.24057	10.3817	3.86998	0.000161001	0.00209626	Up
FAU	0.210749	13.4421	3.86793	0.000162238	0.00211115	Up
RPA1	0.221335	9.49261	3.86768	0.000162388	0.00211188	Up
YES1	-0.813897	9.42452	-3.86651	0.000163103	0.00211996	Down
KLF12	0.451825	5.82197	3.86629	0.000163236	0.00212047	Up
LOC645466	-0.825521	6.96571	-3.86551	0.000163711	0.00212542	Down
EIF3F	0.195697	11.4476	3.86509	0.000163966	0.00212751	Up
LOC731486	0.684125	7.00154	3.8642	0.000164509	0.00213334	Up
C13orf25	-0.603388	5.02437	-3.86352	0.000164927	0.00213753	Down
LOC100132291	-0.83011	12.5885	-3.86308	0.000165197	0.00213934	Down
COX7C	0.230128	13.5016	3.86299	0.000165256	0.00213934	Up
CECR5	0.364998	6.93619	3.8626	0.000165493	0.00214118	Up
SLC45A3	0.609308	7.9831	3.86217	0.000165764	0.00214346	Up
LOC100131205	-0.817461	11.3594	-3.86193	0.000165912	0.00214415	Down
LOC284988	-1.00372	9.15807	-3.85901	0.000167722	0.0021663	Down
PCBP3	0.609568	3.79579	3.85739	0.000168742	0.00217822	Up
LOC653232	-0.489881	12.4901	-3.85715	0.000168893	0.00217893	Down
GFRA1	0.498376	4.39646	3.85545	0.000169965	0.00219151	Up
AKNAD1	-0.609528	4.20369	-3.85481	0.000170369	0.00219546	Down
PGAM5	0.400445	6.04367	3.85446	0.000170588	0.00219703	Up
JMJD1A	-0.814474	7.95652	-3.85342	0.000171254	0.00220436	Down
ARHGAP12	-0.673772	7.35342	-3.85285	0.000171615	0.0022071	Down
LOC100133277	-1.09941	6.82027	-3.85278	0.000171662	0.0022071	Down
ZNF558	0.251529	7.82188	3.85219	0.000172035	0.00221063	Up
C3orf14	-0.482674	6.63133	-3.85167	0.000172369	0.00221255	Down
TUBB2A	-0.702652	7.16178	-3.85166	0.000172379	0.00221255	Down
CISD2	0.252068	8.15265	3.85074	0.000172969	0.00221885	Up
CDS2	0.329075	8.80416	3.85028	0.000173262	0.00222134	Up
SAMSN1	-0.999821	6.98842	-3.84947	0.000173785	0.00222679	Down
LOC100131076	-0.415691	3.44245	-3.84901	0.000174083	0.00222935	Down
FAM58A	0.289166	8.4202	3.84856	0.000174376	0.00223183	Up
CCDC142	-0.431357	3.05975	-3.84828	0.000174558	0.0022329	Down
RNASEH2B	-1.30684	7.94476	-3.84801	0.000174733	0.0022336	Down
UHRF1BP1L	0.266093	4.94875	3.84789	0.000174811	0.0022336	Up
LOC344405	0.596186	5.25556	3.8477	0.000174934	0.00223391	Up
TSPAN12	-0.952161	7.82153	-3.84705	0.000175358	0.00223807	Down
TMED3	0.321535	11.5023	3.84644	0.000175755	0.00224187	Up
PSG3	-1.09399	5.36833	-3.8461	0.000175977	0.0022424	Down
ZNF521	-1.38773	6.25409	-3.84607	0.000175995	0.0022424	Down
LOC100129379	-0.882929	12.3693	-3.84517	0.000176587	0.00224868	Down
LOC100132167	-0.571294	3.87618	-3.8449	0.000176761	0.00224963	Down
AQP11	0.495913	4.35166	3.84411	0.000177283	0.002255	Up
ZNF682	-0.227995	6.57506	-3.84311	0.000177942	0.0022621	Down
LOC654254	-0.325868	3.45131	-3.84137	0.000179094	0.00227548	Down
SENP8	-0.57628	3.56548	-3.84101	0.000179332	0.00227682	Down
CAP1	0.209967	13.0762	3.84091	0.000179402	0.00227682	Up
LOC100130255	-0.650105	4.0112	-3.8407	0.000179542	0.00227733	Down
MGC29506	0.920296	8.4263	3.84037	0.000179763	0.00227846	Up
LIPT1	0.312591	6.74219	3.84026	0.000179834	0.00227846	Up
PRRG4	-0.338894	6.91211	-3.83935	0.000180446	0.00228494	Down
LOC100128288	-0.56239	11.7541	-3.83816	0.000181241	0.00229372	Down
ZWILCH	-0.317036	5.05416	-3.83753	0.000181664	0.00229779	Down
C15orf57	0.328339	8.75903	3.83724	0.000181864	0.00229875	Up
EMB	-0.557175	3.36093	-3.83688	0.000182106	0.00229875	Down
FAM10A4	-0.726837	8.08177	-3.83684	0.000182131	0.00229875	Down
OFD1	-0.480767	8.72414	-3.83682	0.000182147	0.00229875	Down
WDR51B	-0.469643	8.22477	-3.83555	0.000183002	0.00230826	Down
FAM65C	0.773267	4.33218	3.83517	0.000183264	0.00230932	Up
RUNX2	0.36317	4.42735	3.83513	0.000183291	0.00230932	Up
C2orf28	0.224727	11.7454	3.83479	0.000183524	0.00231098	Up
PUS7L	0.507718	5.79453	3.83415	0.000183961	0.00231497	Up
EFTUD2	0.277926	9.64493	3.83402	0.000184046	0.00231497	Up
ATXN1	-0.501279	8.52174	-3.83387	0.000184149	0.00231497	Down
LOC728002	-0.596844	5.2648	-3.83359	0.000184342	0.00231545	Down
LOC642062	-0.560794	3.85011	-3.83338	0.000184483	0.00231545	Down
LOC645015	0.461109	4.12159	3.83335	0.000184504	0.00231545	Up
SRRM1	0.158346	11.1852	3.83321	0.000184597	0.00231545	Up
GKAP1	-1.01205	5.18175	-3.83286	0.000184839	0.00231601	Down
ANTXR2	0.29556	10.6762	3.83285	0.000184846	0.00231601	Up
FBLN7	0.673397	5.68841	3.83249	0.000185095	0.00231671	Up
LOC392335	-0.228762	2.94688	-3.83238	0.000185169	0.00231671	Down
COG6	0.253927	8.47261	3.83232	0.00018521	0.00231671	Up
DENR	-0.413589	10.1784	-3.83183	0.000185549	0.00231967	Down
RCL1	0.369199	7.88583	3.83158	0.000185721	0.00232054	Up
PTGES3	-1.23982	9.71342	-3.83119	0.000185987	0.00232257	Down
DYRK3	-0.804561	6.13119	-3.83094	0.00018616	0.00232346	Down
TLCD1	0.588328	6.04785	3.83001	0.000186802	0.00233018	Up
STRADA	0.304623	7.7263	3.82933	0.000187277	0.00233452	Up
LOC732229	-0.37564	3.38365	-3.82921	0.000187357	0.00233452	Down
CALU	0.387343	9.6728	3.829	0.000187505	0.00233508	Up
C18orf22	0.480998	6.48269	3.82884	0.000187613	0.00233514	Up
ZNF561	-0.75668	4.99477	-3.82849	0.00018786	0.00233635	Down
HERPUD1	0.402235	11.1385	3.8284	0.000187916	0.00233635	Up
LOC728844	-0.638958	4.57841	-3.82787	0.000188292	0.00233973	Down
LOC100131971	-1.03242	7.69959	-3.82721	0.000188746	0.00234408	Down
CTSO	-0.716912	9.76607	-3.82641	0.000189307	0.00234976	Down
LSM10	0.372263	8.7587	3.82608	0.000189538	0.00235134	Up
SNX7	-0.643713	6.33281	-3.82556	0.000189909	0.00235387	Down
LOC392635	-0.749044	4.03719	-3.8255	0.000189951	0.00235387	Down
MIR2116	-0.954673	5.13547	-3.82466	0.000190537	0.00235985	Down
LOC647450	1.12709	12.0331	3.82286	0.000191816	0.00237438	Up
DEK	-0.67071	10.1647	-3.82151	0.000192773	0.00238492	Down
LOC285741	-0.730395	11.8585	-3.82083	0.000193259	0.00238963	Down
LOC100132153	-0.549251	3.10555	-3.82053	0.000193477	0.00239101	Down
INTS8	-0.716196	8.1645	-3.81933	0.000194331	0.00240025	Down
LARP1	0.342086	8.6868	3.81884	0.000194686	0.00240076	Up
KLHDC3	0.247704	10.9925	3.81879	0.000194723	0.00240076	Up
TRIM33	0.155799	9.10944	3.81869	0.000194795	0.00240076	Up
CRIP1	-0.416091	12.4838	-3.81869	0.000194797	0.00240076	Down
PUSL1	0.486176	5.23114	3.81851	0.000194923	0.00240101	Up
ZNF321	-0.509344	3.76597	-3.81818	0.000195161	0.00240263	Down
GPR65	-0.722638	7.62765	-3.81746	0.000195683	0.00240774	Down
C6orf199	0.385872	3.59926	3.81694	0.000196058	0.00241104	Up
POL3S	0.642231	4.85204	3.81535	0.000197211	0.00242285	Up
PRPF38B	0.275859	7.13491	3.81532	0.000197233	0.00242285	Up
PCYOX1L	-0.687013	6.35713	-3.81499	0.000197478	0.00242395	Down
HSPA13	-0.642894	4.6019	-3.81491	0.000197536	0.00242395	Down
DDX3X	-0.488496	7.73506	-3.81461	0.000197754	0.00242531	Down
SLU7	0.205855	8.8059	3.81411	0.000198121	0.00242849	Up
CAD	0.456703	6.35419	3.81394	0.00019824	0.00242862	Up
NAB1	-0.368177	9.29071	-3.81365	0.000198454	0.00242994	Down
LOC100131387	-0.44661	13.1791	-3.81331	0.000198705	0.00243169	Down
PARP15	0.625193	4.54936	3.81309	0.000198864	0.00243232	Up
MAPK9	-0.674268	7.48637	-3.81285	0.000199045	0.00243321	Down
LOC728244	-0.633716	12.6181	-3.81263	0.000199204	0.00243384	Down
UBASH3A	0.853725	4.67075	3.81128	0.000200199	0.00244468	Up
ADAMTS2	0.36973	4.52051	3.81069	0.000200638	0.00244872	Up
LOC100131277	-0.716913	7.53118	-3.81049	0.000200781	0.00244914	Down
C4orf19	-0.855661	5.69371	-3.8103	0.000200928	0.00244961	Down
ZNF341	0.490788	6.4559	3.80978	0.000201313	0.00245252	Up
CACNA1C	0.413453	5.30209	3.80968	0.000201384	0.00245252	Up
HPS1	0.357998	5.15579	3.80863	0.000202169	0.00246076	Up
SLC27A5	0.52868	5.47088	3.80709	0.000203322	0.00247135	Up
RPS3	0.29207	13.4219	3.80704	0.000203355	0.00247135	Up
MRPS23	0.349191	8.05561	3.80703	0.000203367	0.00247135	Up
SNAI3	0.47521	3.98816	3.80676	0.000203569	0.00247247	Up
KIAA1199	0.949003	8.83878	3.80638	0.000203852	0.00247458	Up
VPS39	0.462584	7.08604	3.80522	0.000204728	0.00248388	Up
SDHAF1	0.391779	6.80431	3.80352	0.00020601	0.0024981	Up
C20orf111	0.223303	10.1497	3.80335	0.00020614	0.00249832	Up
LOC392301	-0.65986	4.38949	-3.80274	0.000206604	0.0025015	Down
LOC651302	0.606046	4.62586	3.80262	0.000206699	0.0025015	Up
LOC649864	-0.508371	5.84268	-3.80257	0.000206734	0.0025015	Down
CEBPA	0.481438	10.5637	3.80219	0.000207024	0.00250273	Up
RPRD2	0.239888	9.16329	3.80215	0.000207057	0.00250273	Up
LOC340598	-0.413271	4.30556	-3.80174	0.000207371	0.00250519	Down
UBE2G1	0.251874	8.57184	3.80125	0.000207747	0.00250839	Up
TMEM147	0.218184	10.8341	3.79915	0.00020936	0.00252651	Up
ABCA8	-0.796609	7.61549	-3.79895	0.00020951	0.00252698	Down
LOC100134239	-0.354105	3.24529	-3.79821	0.000210084	0.00253255	Down
DUS1L	0.434515	7.56744	3.79786	0.000210352	0.00253442	Up
VPS45	0.282092	9.05592	3.79741	0.000210703	0.00253731	Up
C9orf127	0.321355	7.93349	3.79678	0.000211196	0.00254189	Up
RCADH5	-1.03541	5.52472	-3.7944	0.000213053	0.00256287	Down
PLAA	-0.292367	5.43589	-3.79398	0.000213378	0.00256541	Down
FBXW11	0.252408	8.81581	3.79333	0.000213892	0.00257023	Up
MLH3	0.334216	3.88488	3.79273	0.000214362	0.0025745	Up
LOC644436	-0.347974	3.61285	-3.79226	0.000214732	0.00257759	Down
LOC100131859	-0.955629	7.38466	-3.79201	0.000214929	0.00257826	Down
NRTN	0.294511	2.81983	3.7919	0.000215017	0.00257826	Up
EXOG	-0.605628	4.14928	-3.79166	0.00021521	0.00257921	Down
PCDHB19P	-0.757591	7.09186	-3.79139	0.000215424	0.00258041	Down
LRRC42	0.200169	9.01445	3.79123	0.000215547	0.00258051	Up
HERC2	0.223726	8.13455	3.79045	0.000216169	0.00258542	Up
C16orf35	0.248854	6.18926	3.79043	0.000216186	0.00258542	Up
NSD1	0.266719	5.15711	3.79019	0.000216377	0.00258635	Up
LOC730029	-0.619378	10.3564	-3.78977	0.000216711	0.0025887	Down
TRAPPC6B	-0.753082	6.43367	-3.78965	0.000216804	0.0025887	Down
SP3	-0.634968	6.87555	-3.78882	0.000217467	0.00259525	Down
FCGR2C	-0.33202	2.86341	-3.78699	0.000218936	0.00261055	Down
ZFYVE16	-0.367049	7.22059	-3.78694	0.00021898	0.00261055	Down
CYTSA	0.2972	9.65897	3.78618	0.000219589	0.00261643	Up
LOC100132364	-0.364769	3.50954	-3.78593	0.000219788	0.00261742	Down
C15orf41	0.472636	5.78345	3.78564	0.000220022	0.00261827	Up
IHPK3	0.618447	5.8576	3.78556	0.000220091	0.00261827	Up
OCRL	0.244149	8.62542	3.78513	0.00022044	0.00262104	Up
NEU1	0.294343	9.49865	3.78433	0.000221086	0.00262667	Up
ARRDC5	0.589434	4.93086	3.78426	0.000221146	0.00262667	Up
ATP8B4	0.371487	8.4801	3.7828	0.000222332	0.00263846	Up
LOC653658	-0.667538	12.6271	-3.78275	0.000222371	0.00263846	Down
XPA	-0.460775	6.66651	-3.78209	0.000222909	0.00264345	Down
PUM2	0.244248	10.2909	3.7817	0.000223228	0.00264584	Up
TRIM68	0.338009	8.57946	3.78114	0.00022369	0.00264993	Up
FLJ39827	0.291507	7.46588	3.78095	0.00022385	0.00265043	Up
NCR3	0.582439	3.29151	3.78036	0.000224333	0.00265476	Up
MRPS12	0.280335	7.18065	3.77961	0.000224949	0.00266066	Up
COX7A2L	0.216376	11.2201	3.77925	0.000225244	0.00266275	Up
C21orf24	-0.438098	12.7077	-3.77843	0.000225929	0.00266945	Down
LOC100130168	-0.413289	13.4611	-3.77812	0.00022618	0.00267103	Down
LOC100133233	-0.311775	13.9249	-3.77788	0.000226384	0.00267199	Down
PDE6A	-0.444114	3.8836	-3.77774	0.000226498	0.00267199	Down
RAB11FIP1	-0.434987	10.4159	-3.77734	0.00022683	0.00267451	Down
C3orf18	0.514536	5.12999	3.77698	0.000227129	0.00267664	Up
C2orf29	0.232497	10.6087	3.77558	0.000228299	0.00268902	Up
HHLA3	0.261056	3.86734	3.77487	0.000228896	0.00269466	Up
WISP2	0.666599	9.19126	3.77465	0.000229084	0.00269546	Up
IER5L	0.555273	6.01204	3.77388	0.000229729	0.00270165	Up
RFC4	0.285841	8.0385	3.77332	0.000230202	0.00270499	Up
DNAJC1	-0.961732	5.52414	-3.77326	0.000230252	0.00270499	Down
FZD6	-1.51321	7.60154	-3.77283	0.000230613	0.00270616	Down
PHB2	0.207251	9.97473	3.77272	0.000230707	0.00270616	Up
HIT-40	-0.453087	4.36056	-3.77271	0.000230712	0.00270616	Down
ABCA10	-0.631517	4.39041	-3.77215	0.000231185	0.00270892	Down
NEUROD4	-0.232126	2.9261	-3.77215	0.000231187	0.00270892	Down
PLCXD1	0.46433	8.61959	3.77191	0.00023139	0.0027099	Up
POLR3D	0.459064	4.13765	3.77171	0.000231564	0.00271054	Up
MFSD5	0.287691	8.63522	3.77109	0.000232084	0.00271493	Up
LOC283050	0.644354	4.65092	3.7709	0.000232245	0.00271493	Up
ARL16	-0.355492	10.5766	-3.77084	0.0002323	0.00271493	Down
KRT4	-0.865289	5.33665	-3.77022	0.000232831	0.00271973	Down
CNTNAP2	0.843823	4.25415	3.76988	0.000233122	0.00272173	Up
LOC407835	0.241282	8.91785	3.76905	0.000233824	0.00272852	Up
MAS1	0.458955	3.5129	3.76866	0.000234165	0.00273108	Up
LCNL1	0.571805	4.45172	3.76802	0.000234714	0.00273479	Up
SNORA31	-0.759525	3.75344	-3.768	0.000234725	0.00273479	Down
SACM1L	-0.87587	9.52028	-3.76726	0.000235362	0.0027408	Down
WDR7	0.319833	7.88702	3.76654	0.000235986	0.00274664	Up
ZNF711	-0.601061	3.59156	-3.76601	0.000236446	0.00275058	Down
LOC100133012	-0.658718	5.78044	-3.76573	0.000236687	0.00275081	Down
LOC100132728	-0.410869	3.29548	-3.76571	0.000236709	0.00275081	Down
SLC5A3	0.661828	4.77805	3.76451	0.000237743	0.00276141	Up
C6orf162	0.574667	5.65856	3.76332	0.000238788	0.00277199	Up
LOC100132658	-0.758739	8.95764	-3.76319	0.000238899	0.00277199	Down
LOC100132499	-0.764837	9.79902	-3.76285	0.000239198	0.00277403	Down
C3orf41	-0.802533	4.04561	-3.7627	0.00023933	0.00277414	Down
C9orf130	-0.706497	8.65029	-3.76251	0.000239492	0.0027746	Down
ZNF658	-1.17965	5.08581	-3.76213	0.000239826	0.00277705	Down
LOC649873	-0.704478	4.37783	-3.76143	0.000240441	0.00278273	Down
EIF2AK4	-0.592501	9.61168	-3.76128	0.000240569	0.0027828	Down
DKFZp686J0529	-0.31742	3.34252	-3.76088	0.000240922	0.00278545	Down
IER3IP1	-0.894813	8.90106	-3.76061	0.00024116	0.00278678	Down
IRF1	-0.481369	11.0514	-3.76032	0.000241419	0.00278829	Down
LOC728416	-0.883503	6.47366	-3.76006	0.000241649	0.00278829	Down
LOC643668	-0.847662	7.64842	-3.76004	0.000241661	0.00278829	Down
ARMC1	-0.323715	9.37756	-3.75965	0.000242007	0.00279086	Down
ZNF17	0.228742	8.22227	3.75948	0.000242164	0.00279125	Up
LOC728453	0.313981	13.1239	3.75925	0.00024236	0.00279208	Up
FAM179B	-1.07673	7.65993	-3.75842	0.000243097	0.00279915	Down
VSNL1	-0.743677	5.50087	-3.7577	0.000243741	0.00280513	Down
MFSD2	0.783995	6.97961	3.75693	0.000244425	0.00281129	Up
LOC552889	0.244804	9.38291	3.75682	0.000244525	0.00281129	Up
PMS1	-1.39317	5.28029	-3.75625	0.000245039	0.00281269	Down
PWP1	0.171495	10.0657	3.75621	0.000245073	0.00281269	Up
LOC100129673	0.74777	6.31419	3.7561	0.000245171	0.00281269	Up
PPM1D	-0.427554	8.57711	-3.75599	0.000245268	0.00281269	Down
LOC401676	-0.830297	6.63376	-3.75599	0.000245269	0.00281269	Down
LOC642113	1.04924	12.2569	3.75425	0.000246831	0.00282917	Up
RAPGEF2	-0.405999	9.88861	-3.7541	0.00024697	0.00282933	Down
LOC100129093	-0.35839	3.79763	-3.75394	0.000247114	0.00282954	Down
EAF1	-0.88736	7.84081	-3.75372	0.000247313	0.00283039	Down
BLM	0.550755	3.92684	3.75328	0.000247711	0.00283351	Up
KIF26B	0.378091	3.47558	3.75274	0.000248193	0.00283717	Up
SLC5A6	0.375277	8.0376	3.75265	0.000248282	0.00283717	Up
PTN	-0.803153	5.78725	-3.75231	0.000248589	0.00283923	Down
RAB14	-0.677253	5.18332	-3.75193	0.000248932	0.00283996	Down
ANKRD28	-0.489694	6.83918	-3.75177	0.000249073	0.00283996	Down
LOC653663	0.514919	4.49217	3.75173	0.000249117	0.00283996	Up
SP5	0.344087	3.12916	3.75168	0.000249155	0.00283996	Up
CRYL1	0.370083	7.96027	3.75153	0.000249297	0.00284015	Up
C2orf30	0.239294	10.9281	3.75076	0.00025	0.00284673	Up
GAD1	0.299554	3.297	3.75062	0.000250127	0.00284673	Up
KCNS3	-0.800065	8.66995	-3.74993	0.00025075	0.0028524	Down
LOC650111	0.424278	4.32858	3.74939	0.000251245	0.00285659	Up
CDC73	-0.478349	3.34394	-3.74874	0.000251841	0.00286193	Down
MAP7D3	-0.628248	5.85549	-3.74772	0.000252788	0.00287058	Down
ATMIN	-0.796418	6.94499	-3.74764	0.000252857	0.00287058	Down
ZNF181	-1.26328	5.45177	-3.7474	0.000253079	0.00287165	Down
TEAD3	-0.924116	6.34266	-3.74708	0.000253372	0.00287253	Down
NUP205	0.1775	9.91856	3.74704	0.00025341	0.00287253	Up
SNORD38B	-0.327958	3.13353	-3.74671	0.000253713	0.00287453	Down
LRRC40	-0.664432	5.41813	-3.74632	0.000254078	0.00287721	Down
RPLP1	-0.415084	12.8324	-3.74591	0.000254458	0.00288008	Down
SNORA29	-0.563249	4.34764	-3.74525	0.000255067	0.00288552	Down
OAS3	-0.435153	5.92951	-3.74492	0.00025538	0.00288763	Down
[truncated: 6,221 more rows]
